# Supplementary material for: Data set from a comprehensive phosphoproteomic analysis of rice variety IRBB5 in response to bacterial blight
Source: Data Brief. 2015 Dec 17;6:282–5. doi: 10.1016/j.dib.2015.11.071 (PMC4706621; doi:10.1016/j.dib.2015.11.071)
Supplement: Supplementary file 1 — Supplementary material [file mmc1.xlsx]

## Sheet: Up-phosphorylated peptides
Sequence	# PSMs	# Proteins	# Protein Groups	Protein Group Accessions	Annotation	Modifications	MH+ [Da]	phosphoRS Isoform Probability	phosphoRS Site Probabilities	0h-1: intensity	0h-2: intensity	0h-3: intensity	24h-1: intensity	24h-2: intensity	24h-3: intensity	average 0h	average 24h	24h/0h	q-Value	PEP	phosphoRS Binomial Peptide Score	# Missed Cleavages
TSSVLDR	5	1	1	LOC_Os05g46340.1	expressed protein	S3(Phospho)	857.378	0.999997	T(1): 0.0; S(2): 0.0; S(3): 100.0	0	3.36913e+07	2.97141e+07	3.50466e+07	2.89797e+07	6.28322e+07	2.11351e+07	4.22862e+07	2.00075	0.001	0.002182	151.777	0
SLGLGNEDGSR	8	1	1	LOC_Os08g02060.1	expressed protein	S10(Phospho)	1184.5	1	S(1): 0.0; S(10): 100.0	0	5.0438e+07	4.468e+07	6.45209e+07	6.0259e+07	6.7173e+07	3.1706e+07	6.39843e+07	2.01805	0	0.0002101	248.005	0
TASLALPR	14	1	1	LOC_Os09g38090.1	expressed protein	S3(Phospho)	908.462	1	T(1): 0.0; S(3): 100.0	0	8.49216e+07	8.00029e+07	1.28749e+08	1.13317e+08	90781606	5.49748e+07	1.10949e+08	2.01818	0	0.007847	239.526	0
AMSFGIPDVALGLVMGFVEDPWDR	4	1	1	LOC_Os03g15880.1	coronatine-insensitive protein, putative, expressed	M2(Oxidation); S3(Phospho)	2718.24	1	S(3): 100.0	0	7746007	5.57044e+06	0	1.17981e+07	1.51395e+07	4.43882e+06	8.97922e+06	2.02289	0	4.22e-16	463.779	0
AAYPDSEVQPPSPPR	27	1	1	LOC_Os02g45110.1	MT-A70 domain containing protein, expressed	S12(Phospho)	1690.75	1	Y(3): 0.0; S(6): 0.0; S(12): 100.0	0	3.77215e+07	1.42327e+06	0	34955772	44290880	1.30483e+07	2.64156e+07	2.02445	0	2.255e-06	468.817	0
ENSLQVETSPR	14	1	1	LOC_Os05g46620.1	chaperone protein dnaJ 10, putative, expressed	S3(Phospho)	1339.59	1	S(3): 100.0; T(8): 0.0; S(9): 0.0	1.51023e+08	1.72086e+08	1.32506e+08	3.28529e+08	2.97983e+08	3.06108e+08	1.51872e+08	3.10874e+08	2.04695	0	1.487e-11	271.364	0
DALSPEAAASASGVADR	10	1	1	LOC_Os08g41820.1	exo70 exocyst complex subunit domain containing protein, expressed	S4(Phospho)	1667.73	1	S(4): 100.0; S(10): 0.0; S(12): 0.0	9.15327e+06	2.45158e+07	1.63707e+07	36066787	3.58367e+07	3.19923e+07	1.66799e+07	3.46319e+07	2.07626	0	1.745e-12	396.031	0
GGNVSDDSEDEKPLAAR	6	1	1	LOC_Os08g05840.1	DNA topoisomerase 1, putative, expressed	S5(Phospho); S8(Phospho)	1919.74	1	S(5): 100.0; S(8): 100.0	3.3163e+07	0	4.45614e+07	4.81829e+07	5.558e+07	5.79553e+07	2.59081e+07	5.39061e+07	2.08066	0	4.22e-16	567.754	0
RDSFSAVQPGNNALR	10	1	1	LOC_Os06g20390.1	expressed protein	S3(Phospho)	1711.79	1	S(3): 100.0; S(5): 0.0	3.08677e+07	31050104	3.5866e+07	6.36111e+07	6.6279e+07	7.36093e+07	3.25946e+07	6.78331e+07	2.08112	0	6.908e-16	377.001	1
INFLDSAR	5	3	1	LOC_Os02g48790.4	AML1, putative, expressed	S6(Phospho)	1015.46	1	S(6): 100.0	0	8.95053e+06	6543821	1.39953e+07	1.08227e+07	7.5326e+06	5.16478e+06	1.07835e+07	2.0879	0	0.0004962	208.132	0
FRSLDFGER	5	1	1	LOC_Os12g38000.1	60S ribosomal protein L8, putative, expressed	S3(Phospho)	1206.53	1	S(3): 100.0	0	1.3944e+07	2.53684e+07	0	2.70688e+07	5.54029e+07	1.31041e+07	2.74906e+07	2.09786	0	0.000442	260.643	1
QGSPVLIHAQR	6	2	1	LOC_Os12g38730.2	expressed protein	S3(Phospho)	1285.65	1	S(3): 100.0	7690105	5.26514e+06	0	1.04122e+07	9326961	7.49392e+06	4.31841e+06	9.07769e+06	2.10209	0	1.134e-09	258.524	0
HMSPPTPPAAAEESK	18	1	1	LOC_Os12g10630.1	ZF-HD protein dimerisation region containing protein, expressed	S3(Phospho); T6(Phospho)	1709.67	1	S(3): 100.0; T(6): 100.0; S(14): 0.0	1.03664e+07	0	1.43272e+06	1.19086e+07	4.54981e+06	8.44326e+06	3.93304e+06	8.30057e+06	2.11047	0	7.047e-05	395.83	0
SVSMDSAGHSLGAR	9	1	1	LOC_Os10g41749.4	crcB-like protein, expressed	S3(Phospho)	1454.61	1	S(1): 0.0; S(3): 100.0; S(6): 0.0; S(10): 0.0	0	5.19956e+07	4.29038e+07	75836767	7.04885e+07	5.50645e+07	3.16331e+07	6.71299e+07	2.12214	0	1.903e-15	347.378	0
HPAPNPSPPPAAAAPASSR	38	1	1	LOC_Os02g52950.1	expressed protein	S7(Phospho)	1872.88	1	S(7): 100.0; S(17): 0.0; S(18): 0.0	17832983	1.52416e+08	108614413	2.12266e+08	2.29699e+08	155942722	9.29545e+07	1.99302e+08	2.14409	0	7.167e-07	586.846	0
SDTENVDVAPVQQPELR	12	1	1	LOC_Os05g50480.1	protein of unknown function DUF1296 domain containing protein, expressed	S1(Phospho)	1976.9	0.5	S(1): 50.0; T(3): 50.0	1.00326e+06	2.68684e+07	0	19055959	1.98798e+07	2.08911e+07	9.29054e+06	1.99423e+07	2.14651	0	1.804e-10	316.71	0
APSSAGAAAGRPGLMVLR	5	1	1	LOC_Os03g59390.1	CAMK_CAMK_like.24 - CAMK includes calcium/calmodulin depedent protein kinases, expressed	S3(Phospho)	1761.89	0.972883	S(3): 97.3; S(4): 2.7	1.85757e+07	7.50339e+06	0	3.05021e+07	0	2.54928e+07	8.69303e+06	1.8665e+07	2.14712	0	0.008078	164.083	0
FPINFHPEPSTSAGQQQQEPQTASPENHTGGEGSKPAADQ	9	1	1	LOC_Os05g48030.1	anti-silencing protein, ASF1-like domain containing protein, expressed	S24(Phospho)	4281.88	0.964101	S(10): 0.0; T(11): 0.0; S(12): 0.0; T(22): 3.6; S(24): 96.4; T(29): 0.0; S(34): 0.0	4.39724e+07	2.95401e+07	4.58225e+07	11331563	1.00193e+08	1.46077e+08	3.97783e+07	8.58672e+07	2.15864	0	5.535e-16	296.579	0
SLSALDSRPGALSK	7	1	1	LOC_Os02g02290.1	SNF2 family N-terminal domain containing protein, expressed	S3(Phospho)	1481.74	0.999999	S(1): 0.0; S(3): 100.0; S(7): 0.0; S(13): 0.0	1.40298e+07	3.39083e+07	3.34027e+07	5.69345e+07	5.47891e+07	6.40809e+07	2.71136e+07	5.86015e+07	2.16133	0	4.322e-06	371.383	0
LSTSFNVR	12	11	1	LOC_Os03g03034.3	flavonol synthase/flavanone 3-hydroxylase, putative, expressed	S4(Phospho)	1003.46	0.999999	S(2): 0.0; T(3): 0.0; S(4): 100.0	1.41561e+08	1.37272e+08	1.03557e+08	3.07074e+08	2.1242e+08	3.15882e+08	1.27463e+08	2.78459e+08	2.18462	0	1.979e-06	218.348	0
DGSSLIDMSVR	5	1	1	LOC_Os02g51470.3	ATP synthase F1, delta subunit family protein, putative, expressed	S3(Phospho)	1259.54	0.999907	S(3): 100.0; S(4): 0.0; S(9): 0.0	1.02493e+07	0	1.2106e+07	1.68808e+07	1.59599e+07	1.61038e+07	7.45174e+06	1.63148e+07	2.1894	0	0.001249	227.115	0
ANLHITSDDDDKEVEDWLK	7	1	1	LOC_Os01g56100.1	BSD domain containing protein, expressed	S7(Phospho)	2323.01	0.986507	T(6): 1.3; S(7): 98.7	0	1.7436e+07	1.3579e+07	2.10854e+07	2.52029e+07	2.18322e+07	1.03383e+07	2.27069e+07	2.19638	0	2.725e-07	289.107	1
LLGEDTSVHK	13	2	1	LOC_Os06g30750.2	reticulon domain containing protein, putative, expressed	S7(Phospho)	1178.55	0.5	T(6): 50.0; S(7): 50.0	67913197	6.98636e+07	5.56344e+07	161292239	1.28641e+08	1.36618e+08	6.44704e+07	1.42184e+08	2.20541	0.001	0.01162	264.882	0
QEPGTAAAAAVAAAAGSPPAEDTR	6	1	1	LOC_Os09g31454.1	MYB family transcription factor, putative, expressed	S17(Phospho)	2260.04	1	T(5): 0.0; S(17): 100.0; T(23): 0.0	3.6573e+06	4.32636e+06	6427256	14710235	1.31025e+07	4.19895e+06	4.80364e+06	1.06705e+07	2.22135	0	3.357e-05	356.417	0
LQEQLSGNLAR	11	1	1	LOC_Os01g69990.1	GYF domain containing protein, putative, expressed	S6(Phospho)	1308.63	1	S(6): 100.0	2.50121e+07	2.54241e+07	2.11611e+07	5.60286e+07	4.64533e+07	5.92342e+07	2.38658e+07	5.39054e+07	2.25869	0	4.074e-13	250.941	0
VLSHGVSGSDESVHSTFASR	10	1	1	LOC_Os03g51080.1	glutamate decarboxylase, putative, expressed	S9(Phospho)	2138.96	0.989647	S(3): 0.0; S(7): 1.0; S(9): 99.0; S(12): 0.0; S(15): 0.0; T(16): 0.0; S(19): 0.0	3.4926e+07	3.1662e+07	3.19992e+07	8.33902e+07	5.91197e+07	8.05559e+07	3.28624e+07	7.43553e+07	2.26262	0	4.22e-16	428.571	0
RTQSMPTTPTTPVTPSSSSPTTTATTTPR	16	2	1	LOC_Os11g44810.2	auxin-repressed protein, putative, expressed	S4(Phospho)	3070.45	0.984166	T(2): 1.6; S(4): 98.4; T(7): 0.0; T(8): 0.0; T(10): 0.0; T(11): 0.0; T(14): 0.0; S(16): 0.0; S(17): 0.0; S(18): 0.0; S(19): 0.0; T(21): 0.0; T(22): 0.0; T(23): 0.0; T(25): 0.0; T(26): 0.0; T(27): 0.0	1.60056e+08	60284768	1.38869e+08	2.88467e+08	2.5845e+08	274829097	1.19737e+08	2.73915e+08	2.28765	0	1.614e-07	447.235	1
MASIDAQLR	27	1	1	LOC_Os08g27840.1	phosphoenolpyruvate carboxylase, putative, expressed	S3(Phospho)	1084.49	1	S(3): 100.0	6.09895e+08	5.9141e+08	4.8669e+08	1435180289	1.11994e+09	1.33388e+09	5.62665e+08	1.29633e+09	2.30392	0	1.275e-08	320.829	0
SISAEGLR	6	2	1	LOC_Os06g39600.2	protein phosphatase 2C, putative, expressed	S3(Phospho)	912.422	1	S(1): 0.0; S(3): 100.0	1.41795e+07	0	12620078	2.38298e+07	1.66147e+07	2.17521e+07	8.93318e+06	2.07322e+07	2.32081	0.001	0.01927	221.647	0
QSNSDGALDTMAR	10	1	1	LOC_Os06g13820.1	dynamin, putative, expressed	S4(Phospho)	1445.57	1	S(2): 0.0; S(4): 100.0; T(10): 0.0	21819442	21477003	1.99375e+07	5.94545e+07	4.61723e+07	4.3105e+07	2.1078e+07	4.95772e+07	2.35209	0	4.123e-16	258.737	0
GGWDSDGEDRFR	7	2	1	LOC_Os03g61220.2	DEAD-box ATP-dependent RNA helicase 3, putative, expressed	S5(Phospho)	1476.56	1	S(5): 100.0	0	1.31126e+08	1.18208e+08	1.79592e+08	2.01916e+08	2.06953e+08	8.31114e+07	1.96153e+08	2.36013	0.001	0.01577	271.178	1
DVHVTTDVSPGISPK	7	1	1	LOC_Os03g31730.1	expressed protein	S9(Phospho)	1631.77	1	T(5): 0.0; T(6): 0.0; S(9): 100.0; S(13): 0.0	1.69456e+07	1.2033e+07	0	1.80115e+07	2.24571e+07	2.87621e+07	9.65955e+06	2.30769e+07	2.38903	0	5.031e-05	341.491	0
MFSLDTEK	4	1	1	LOC_Os10g35840.1	shikimate/quinate 5-dehydrogenase, putative, expressed	S3(Phospho)	1050.42	1	S(3): 100.0; T(6): 0.0	8.18129e+06	2.15511e+06	0	1.25966e+07	0	1.24025e+07	3.44547e+06	8.33302e+06	2.41855	0.001	0.001249	193.882	0
DGAPDSFHFVEDWVR	8	3	1	LOC_Os01g45274.2	carbonic anhydrase, chloroplast precursor, putative, expressed	S6(Phospho)	1856.77	1	S(6): 100.0	75750565	110670780	9.69508e+07	2.43666e+08	2.64771e+08	1.84245e+08	9.44574e+07	2.30894e+08	2.44442	0	4.231e-16	572.999	0
AANKEPISPGSPSLASGAGK	26	1	1	LOC_Os01g12270.1	hypothetical protein	S8(Phospho)	1918.93	0.999908	S(8): 100.0; S(11): 0.0; S(13): 0.0; S(16): 0.0	1.51089e+07	2.66994e+07	2.52127e+07	7.1504e+07	3.5102e+07	5.77768e+07	2.23404e+07	5.47942e+07	2.4527	0	4.123e-16	500.146	1
STASATAPPSR	14	1	1	LOC_Os12g07190.1	CBS domain-containing protein, putative, expressed	N-Term(Acetyl); S1(Phospho)	1167.51	0.5	S(1): 50.0; T(2): 50.0; S(4): 0.0; T(6): 0.0; S(10): 0.0	0	5.43325e+06	4.8616e+06	8.29471e+06	9.02896e+06	7.95484e+06	3.43162e+06	8.42617e+06	2.45545	0	0.002187	217.068	0
SKSDGDLYIGAK	5	3	1	LOC_Os05g38710.3	lipin, N-terminal conserved region family protein, expressed	S3(Phospho)	1333.61	1	S(1): 0.0; S(3): 100.0; Y(8): 0.0	1.20937e+07	0	1.31512e+07	19043010	2.37316e+07	1.97817e+07	8.41496e+06	2.08521e+07	2.47798	0	0.002063	193.843	1
TVQFVDWCPTGFK	6	2	1	LOC_Os03g11970.1	tubulin/FtsZ domain containing protein, putative, expressed	C8(Carbamidomethyl); T10(Phospho)	1664.72	1	T(1): 0.0; T(10): 100.0	1.2821e+07	1.98278e+07	1.68005e+07	42568652	4.35618e+07	3.75654e+07	1.64831e+07	4.1232e+07	2.50147	0	1.199e-09	348.194	0
SISSSQFFGDQASFEK	8	1	1	LOC_Os10g42420.1	GTPase-activating protein, putative, expressed	S1(Phospho)	1844.78	0.999927	S(1): 100.0; S(3): 0.0; S(4): 0.0; S(5): 0.0; S(13): 0.0	1.95662e+07	3.29811e+07	2.26563e+07	6.57582e+07	6.27936e+07	6.00795e+07	2.50678e+07	6.28771e+07	2.50828	0	4.611e-14	421.018	0
SVTPTGGFLGR	9	1	1	LOC_Os01g68300.1	expressed protein	T3(Phospho)	1171.55	1	S(1): 0.0; T(3): 100.0; T(5): 0.0	6.92939e+06	5.20806e+06	2.04447e+07	2.81133e+07	2.29249e+07	31327731	1.08607e+07	27455326	2.52795	0	1.526e-07	208.637	0
NLSMVYNR	14	1	1	LOC_Os07g32880.1	ATP synthase gamma chain, putative, expressed	S3(Phospho)	1076.46	1	S(3): 100.0; Y(6): 0.0	592532565	6.74036e+08	5.22479e+08	1.5908e+09	1.3855e+09	1.56434e+09	5.96349e+08	1.51355e+09	2.53802	0.001	0.009156	238.748	0
NAVGIPEGISDEDEVVAVVHK	10	1	1	LOC_Os03g10100.1	transporter family protein, putative, expressed	S10(Phospho)	2257.09	1	S(10): 100.0	5.63376e+07	7.82743e+07	60139505	1.88703e+08	1.7739e+08	1.33889e+08	6.49171e+07	1.66661e+08	2.56728	0	5.85e-08	548.962	0
KNLSMVYNR	17	1	1	LOC_Os07g32880.1	ATP synthase gamma chain, putative, expressed	S4(Phospho)	1204.56	1	S(4): 100.0; Y(7): 0.0	4.92834e+08	4.36689e+08	3.93308e+08	1180055976	1046348523	1.19619e+09	4.40944e+08	1.14086e+09	2.58732	0	0.001815	289.453	1
GGFSGSISSPR	17	1	1	LOC_Os05g02060.1	mitochondrial import inner membrane translocase subunit Tim17, putative, expressed	S6(Phospho)	1131.49	0.999631	S(4): 0.0; S(6): 100.0; S(8): 0.0; S(9): 0.0	0	5.13756e+06	5.31314e+06	9.76418e+06	8.42861e+06	9.03978e+06	3.48357e+06	9.07752e+06	2.60581	0	5.558e-07	219.685	0
LETTVVADAQTEDTR	9	2	1	LOC_Os01g61880.1	respiratory burst oxidase, putative, expressed	T3(Phospho)	1728.77	0.999999	T(3): 100.0; T(4): 0.0; T(11): 0.0; T(14): 0.0	1.92791e+07	31771819	19854457	56436510	51114990	77216208	2.36351e+07	61589236	2.60583	0	4.231e-16	335.188	0
SRSHLDLASK	20	1	1	LOC_Os03g17634.1	PPR repeat domain containing protein, putative, expressed	S3(Phospho)	1193.57	0.5	S(1): 50.0; S(3): 50.0; S(9): 0.0	0	2.75518e+07	1.90684e+07	4.67046e+07	4.22201e+07	3.35989e+07	1.55401e+07	4.08412e+07	2.62812	0	0.0002123	266.432	1
RLTFDEIQSK	8	2	1	LOC_Os01g31690.1	oxygen-evolving enhancer protein 1, chloroplast precursor, putative, expressed	T3(Phospho)	1316.63	1	T(3): 100.0; S(9): 0.0	0	1.31397e+08	118120516	4.48769e+06	3.10502e+08	3.52813e+08	8.31724e+07	2.22601e+08	2.67638	0	2.528e-13	350.823	1
AASFNIIPSSTGAAK	8	8	2	LOC_Os08g03290.3 ;LOC_Os04g40950.2	glyceraldehyde-3-phosphate dehydrogenase, putative, expressed	S3(Phospho)	1514.73	1	S(3): 100.0; S(9): 0.0; S(10): 0.0; T(11): 0.0	4.11175e+07	4.30717e+07	43568856	9.17846e+07	1.26847e+08	1.27778e+08	4.2586e+07	1.1547e+08	2.71145	0	9.17e-16	257.912	0
LPMFGCTDATQVLK	5	4	1	LOC_Os12g17600.1	ribulose bisphosphate carboxylase small chain, chloroplast precursor, putative, expressed	M3(Oxidation); T7(Phospho)	1619.72	0.999559	T(7): 100.0; T(10): 0.0	2.70121e+07	2.56553e+07	0	4.07874e+07	5.79893e+07	4.55909e+07	1.75558e+07	4.81225e+07	2.74112	0	0.02207	146.17	0
KTLSQINVK	8	3	1	LOC_Os09g36240.2	deoxyribodipyrimidine photolyase family protein, expressed	S4(Phospho)	1110.6	1	T(2): 0.0; S(4): 100.0	3.84254e+07	4.22487e+07	0	77067745	6.7324e+07	7.7442e+07	2.68914e+07	7.39446e+07	2.74975	0	9.236e-06	305.483	1
SAETRPGSSQLSR	7	1	1	LOC_Os12g37860.1	expressed protein	S1(Phospho)	1455.66	0.999999	S(1): 100.0; T(4): 0.0; S(8): 0.0; S(9): 0.0; S(12): 0.0	1.31597e+08	4.29097e+06	0	1.32387e+08	1.3394e+08	1.14251e+08	4.52959e+07	1.2686e+08	2.80068	0.001	0.01198	206.228	0
LSSEFSADEINK	6	1	1	LOC_Os08g41400.1	expressed protein	S2(Phospho)	1419.6	0.999998	S(2): 100.0; S(3): 0.0; S(6): 0.0	0	1.04898e+07	1.39871e+07	16572605	2.56115e+07	2.71292e+07	8.15898e+06	2.31044e+07	2.83178	0	3.333e-10	247.7	0
LTSGLGLR	8	1	1	LOC_Os12g21890.1	PTEN, putative, expressed	S3(Phospho)	896.461	1	T(2): 0.0; S(3): 100.0	2.41884e+08	0	8.66245e+07	3.54761e+08	2.38076e+08	3.42969e+08	1.09503e+08	3.11935e+08	2.84865	0	0.009706	179.638	0
GGDSWDEPFPSSAAAAAAAAGGGR	11	1	1	LOC_Os01g04650.1	PB1 domain containing protein, expressed	S4(Phospho)	2255.93	1	S(4): 100.0; S(11): 0.0; S(12): 0.0	5.8722e+07	7.1415e+07	6.2902e+07	184907275	2.02946e+08	1.63803e+08	6.43463e+07	1.83885e+08	2.85775	0	4.231e-16	453.522	0
GQPPPGAGGPGASPFYPGGAHSNSFHFNPR	13	1	1	LOC_Os01g13760.1	dnaJ domain containing protein, expressed	S24(Phospho)	3042.34	0.5	S(13): 0.0; Y(16): 0.0; S(22): 50.0; S(24): 50.0	31760036	4.08024e+07	0	7.18639e+07	7.65119e+07	6.31778e+07	2.41875e+07	7.05179e+07	2.91547	0	2.744e-11	402.703	0
FRPSSSFDTK	31	3	1	LOC_Os02g02400.2	catalase isozyme A, putative, expressed	S6(Phospho)	1251.54	0.991903	S(4): 0.0; S(5): 0.8; S(6): 99.2; T(9): 0.0	5.86395e+08	672024556	5.87848e+08	1876243091	1.73823e+09	1.77622e+09	6.15422e+08	1.7969e+09	2.91978	0	0.001226	218.235	0
GDSPPPLPDHLR	9	1	1	LOC_Os07g37140.1	expressed protein	S3(Phospho)	1380.63	1	S(3): 100.0	1.08499e+07	13732216	4.72533e+06	1.99946e+07	30815009	38064299	9.76914e+06	2.96246e+07	3.03247	0	9.466e-07	270.29	0
RPSQSAMDAGAAPASPSPPR	27	1	1	LOC_Os02g52950.1	expressed protein	S15(Phospho)	2030.91	0.985349	S(3): 0.0; S(5): 0.0; S(15): 98.5; S(17): 1.5	1.40841e+07	2.07848e+07	9.55207e+06	4.49089e+07	5.01053e+07	4.12919e+07	1.4807e+07	4.54354e+07	3.06851	0	6.678e-06	334.963	0
FSFEETTATLHLK	4	1	1	LOC_Os03g62620.3	late embryogenesis abundant protein, putative, expressed	S2(Phospho)	1603.75	1	S(2): 100.0; T(6): 0.0; T(7): 0.0; T(9): 0.0	0	8.91045e+06	8.30559e+06	0	27313332	2.58381e+07	5.73868e+06	1.77171e+07	3.08732	0	6.565e-09	279.529	0
RPFPPPSPAK	46	4	1	LOC_Os06g50030.1	CAMK_CAMK_like.30 - CAMK includes calcium/calmodulin depedent protein kinases, expressed	S7(Phospho)	1173.58	1	S(7): 100.0	3.30532e+06	1.68931e+07	0	0	41658568	2.18679e+07	6.73282e+06	2.11755e+07	3.14511	0	0.001249	322.183	0
SFSFKDK	6	1	1	LOC_Os07g03180.1	GCRP3 - Glycine and cysteine rich family protein precursor, expressed	S3(Phospho)	938.404	1	S(1): 0.0; S(3): 100.0	0	1.03028e+07	1.6137e+07	2.65022e+07	2.74366e+07	29559813	8.81329e+06	2.78329e+07	3.15806	0.003	0.03186	198.688	1
SDSPSLTADSAAK	6	1	1	LOC_Os09g29810.1	retrotransposon protein, putative, unclassified, expressed	S3(Phospho)	1329.56	0.999997	S(1): 0.0; S(3): 100.0; S(5): 0.0; T(7): 0.0; S(10): 0.0	1.07927e+07	1.71765e+07	0	3.16157e+07	2.64122e+07	3.13976e+07	9.3231e+06	2.98085e+07	3.19727	0	2.739e-14	262.576	0
NVVIEQSYGSPK	8	1	1	LOC_Os10g32550.1	T-complex protein, putative, expressed	S10(Phospho)	1400.65	1	S(7): 0.0; Y(8): 0.0; S(10): 100.0	0	2.59747e+07	2.68586e+07	5.64491e+07	5.11241e+07	6.33038e+07	1.76111e+07	5.6959e+07	3.23427	0	2.131e-07	332.151	0
RTQSMPTTPTTPVTPSSSSPTTTATTTPR	12	2	1	LOC_Os11g44810.2	auxin-repressed protein, putative, expressed	T2(Phospho); M5(Oxidation)	3086.43	0.499997	T(2): 50.0; S(4): 50.0; T(7): 0.0; T(8): 0.0; T(10): 0.0; T(11): 0.0; T(14): 0.0; S(16): 0.0; S(17): 0.0; S(18): 0.0; S(19): 0.0; T(21): 0.0; T(22): 0.0; T(23): 0.0; T(25): 0.0; T(26): 0.0; T(27): 0.0	0	2.32557e+07	2.25673e+07	4.46202e+07	4.87817e+07	5.50488e+07	1.52743e+07	4.94836e+07	3.23965	0	4.123e-16	441.316	1
NLSMVYNR	102	1	1	LOC_Os07g32880.1	ATP synthase gamma chain, putative, expressed	S3(Phospho); M4(Oxidation)	1092.46	1	S(3): 100.0; Y(6): 0.0	4.05845e+07	4.32597e+07	4.40347e+07	139324904	1.16857e+08	1.60187e+08	4.26263e+07	1.38789e+08	3.25596	0	0.02097	222.582	0
MPSAVGYQPTLSTEMGSLQER	14	5	2	LOC_Os10g21266.1 ;LOC_Os06g39740.1	ATP synthase subunit beta, putative	S3(Phospho)	2362.05	1	S(3): 100.0; Y(7): 0.0; T(10): 0.0; S(12): 0.0; T(13): 0.0; S(17): 0.0	1.50406e+08	1.08058e+08	1.33688e+08	4.88976e+08	444185901	3.52091e+08	1.30717e+08	4.28417e+08	3.27744	0	6.892e-11	453.014	0
LIHPLPPPVNSPESSPER	17	2	1	LOC_Os05g05240.2	serine/threonine protein phosphatase, putative, expressed	S11(Phospho)	2046.01	1	S(11): 100.0; S(14): 0.0; S(15): 0.0	6.21034e+06	3.09428e+06	11762530	2.59627e+06	1.80397e+07	5.06086e+07	7.02239e+06	2.37482e+07	3.38178	0	5.034e-06	458.069	0
EIVIESSSPPDDR	13	1	1	LOC_Os12g40520.1	MATH domain containing protein, expressed	S7(Phospho)	1523.67	0.499972	S(6): 0.0; S(7): 50.0; S(8): 50.0	1.08054e+07	0	7.32896e+06	1.21083e+07	1.45985e+07	34819344	6.0448e+06	2.05087e+07	3.39279	0	0.0022	237.35	0
LTFDEIQSK	7	2	1	LOC_Os01g31690.1	oxygen-evolving enhancer protein 1, chloroplast precursor, putative, expressed	T2(Phospho)	1160.53	1	T(2): 100.0; S(8): 0.0	0	3.24729e+06	2.86891e+06	7.28135e+06	5.89633e+06	7.7973e+06	2.03874e+06	6.99166e+06	3.42941	0	0.006554	129.322	0
LVEPTASVSATEAESK	5	2	1	LOC_Os12g35630.3	elongation factor TS family protein, expressed	S7(Phospho)	1698.79	0.999898	T(5): 0.0; S(7): 100.0; S(9): 0.0; T(11): 0.0; S(15): 0.0	0	8.79827e+06	5.29534e+06	1.53778e+07	1.36834e+07	1.96172e+07	4.69787e+06	1.62262e+07	3.45394	0	4.22e-16	373.955	0
MASIDAQLR	18	1	1	LOC_Os08g27840.1	phosphoenolpyruvate carboxylase, putative, expressed	M1(Oxidation); S3(Phospho)	1100.48	1	S(3): 100.0	1.77647e+08	0	1.13503e+08	3.49809e+08	3.13409e+08	372557797	9.70499e+07	3.45259e+08	3.55754	0	0.005287	211.929	0
QDSFGGGELPR	7	1	1	LOC_Os02g48640.1	expressed protein	S3(Phospho)	1242.52	1	S(3): 100.0	8.99076e+06	0	8.80337e+06	2.31569e+07	1.7783e+07	2.29521e+07	5.93137e+06	2.12973e+07	3.59062	0	2.875e-07	243.914	0
LGSPPNYDVVNK	8	2	1	LOC_Os01g14550.1	pathogen-related protein, putative, expressed	S3(Phospho)	1382.64	1	S(3): 100.0; Y(7): 0.0	3.46269e+06	35645318	0	3.63584e+07	3.62267e+07	68955939	1.3036e+07	4.71803e+07	3.61923	0	0.001758	238.691	0
KTSPGSSPASVAAAPGGLDAVR	20	1	1	LOC_Os02g45110.1	MT-A70 domain containing protein, expressed	S3(Phospho)	2076.02	0.990475	T(2): 1.0; S(3): 99.0; S(6): 0.0; S(7): 0.0; S(10): 0.0	3.07758e+07	2.71917e+07	7.51527e+06	8.92362e+07	6.08539e+07	9.26246e+07	2.18276e+07	8.09049e+07	3.70654	0	3.192e-15	410.911	1
FLTQSGTFK	7	1	1	LOC_Os06g05520.1	OsMKK1 - putative MAPKK based on amino acid sequence homology, expressed	T7(Phospho)	1108.51	0.999939	T(3): 0.0; S(5): 0.0; T(7): 100.0	9.60957e+06	0	1.05828e+07	3.1818e+07	2.57085e+07	1.93254e+07	6.73078e+06	2.56173e+07	3.806	0.001	0.01251	222.147	0
LLDFIAEPHAMADSGHSDDQGSNSR	9	1	1	LOC_Os03g40010.1	DEK C terminal domain containing protein, expressed	S17(Phospho)	2750.16	0.999799	S(14): 0.0; S(17): 100.0; S(22): 0.0; S(24): 0.0	0	4.24483e+07	3.57528e+07	1.19522e+08	111176046	92607266	2.6067e+07	1.07768e+08	4.13428	0	4.123e-16	491.97	0
YDSTLGIFDADVKPVGDNAISVDGK	8	3	1	LOC_Os04g38600.3	glyceraldehyde-3-phosphate dehydrogenase, putative, expressed	T4(Phospho)	2676.26	0.496839	Y(1): 0.6; S(3): 49.7; T(4): 49.7; S(21): 0.0	4.46049e+07	21232766	6.32685e+07	1.72725e+08	1.71174e+08	234744025	4.30354e+07	1.92881e+08	4.48192	0	4.22e-16	544.137	0
TDVQMSDSEPQAAPPAAPAASALHHLK	7	1	1	LOC_Os08g43640.1	26S proteasome non-ATPase regulatory subunit 3, putative, expressed	N-Term(Acetyl); M5(Oxidation); S6(Phospho)	2878.33	0.974473	T(1): 0.1; S(6): 97.4; S(8): 2.5; S(21): 0.0	1.71285e+07	0	8.33575e+06	4.10237e+07	3.5916e+07	5.12115e+07	8.48807e+06	4.27171e+07	5.0326	0	2.613e-08	250.06	0
SISIECGDLR	5	1	1	LOC_Os02g56219.1	acetyltransferase, GNAT family, putative, expressed	S3(Phospho); C6(Carbamidomethyl)	1229.53	1	S(1): 0.0; S(3): 100.0	1.22568e+07	0	7.473e+06	3.39128e+07	3.14878e+07	3.83091e+07	6.57661e+06	3.45699e+07	5.25649	0	0.0001051	230.955	0
AEEHETRPPSAGRPPSSGR	8	1	1	LOC_Os01g73880.1	eukaryotic translation initiation factor, putative, expressed	N-Term(Acetyl); S10(Phospho); S16(Phospho)	2219.93	0.999381	T(6): 0.0; S(10): 100.0; S(16): 99.9; S(17): 0.1	4.11415e+07	1.08827e+08	5.48971e+07	534833551	0	593967092	6.82884e+07	376266881	5.50997	0.001	0.02602	254.257	0
SYTNLLDLAEGNFAALGPGGGGGGR	12	2	1	LOC_Os01g54560.3	trehalose synthase, putative, expressed	T3(Phospho)	2444.13	0.333333	S(1): 33.3; Y(2): 33.3; T(3): 33.3	8.56089e+06	0	1.12564e+07	3.23963e+07	4.26318e+07	3.64536e+07	6.60576e+06	3.71606e+07	5.62548	0	4.123e-16	575.103	0
SPGAQTPVIVR	6	3	1	LOC_Os02g02400.2	catalase isozyme A, putative, expressed	S1(Phospho)	1204.61	1	S(1): 100.0; T(6): 0.0	0	1.04545e+07	9.8331e+06	4.12969e+07	2.82632e+07	4.58464e+07	6.76253e+06	3.84688e+07	5.68853	0	4.214e-09	246.696	0
SPIPDNHVVSFDAAVR	8	1	1	LOC_Os03g55704.1	expressed protein	S1(Phospho)	1803.85	1	S(1): 100.0; S(10): 0.0	0	1.46081e+07	5.92497e+06	37180754	3.87679e+07	4.3442e+07	6.84436e+06	39796873	5.81455	0	1.996e-11	309.087	0
MLAPVPAHSEVSPDNVSGR	9	2	1	LOC_Os11g28270.2	zinc finger C-x8-C-x5-C-x3-H type family protein, expressed	M1(Oxidation); S9(Phospho)	2058.94	0.999896	S(9): 100.0; S(12): 0.0; S(17): 0.0	0	9.09638e+06	2.32405e+06	24418110	24765471	3.77887e+07	3.80681e+06	2.89907e+07	7.6155	0	4.231e-16	433.175	0
FKDLIPQSGSPPR	18	1	1	LOC_Os12g35030.1	plus-3 domain containing protein, expressed	S8(Phospho)	1521.75	0.990123	S(8): 99.0; S(10): 1.0	0	5.95039e+06	5.59286e+06	3.56157e+07	6.98669e+07	47282868	3.84775e+06	5.09218e+07	13.2342	0	0.001249	296.684	1
SSTPAAAAEQEHR	9	1	1	LOC_Os10g42430.1	transcription factor MYC7E, putative, expressed	S1(Phospho)	1434.6	8.32683e-05	S(1): 0.0; S(2): 0.0; T(3): 100.0	0	1.08825e+07	0	0	7.93692e+06	9.40664e+06	0	5.78119e+06	24h specific	0	0.0001626	221.227	0
SAPSTLLAEFCDDFLPPAAAPR	6	1	1	LOC_Os08g39630.1	helix-loop-helix DNA-binding domain containing protein, expressed	S1(Phospho); C11(Carbamidomethyl)	2426.12	0.0107938	S(1): 1.1; S(4): 1.1; T(5): 97.8	0	6.42226e+06	0	2.01116e+07	15595089	1.7879e+07	0	1.78619e+07	24h specific	0	4.22e-16	376.02	0
YRSAPSTLLAEFCDDFLPPAAAPR	4	1	1	LOC_Os08g39630.1	helix-loop-helix DNA-binding domain containing protein, expressed	S3(Phospho); C13(Carbamidomethyl)	2745.28	0.0114893	Y(1): 97.7; S(3): 1.1; S(6): 0.0; T(7): 1.1	0	0	0	66805682	5.53085e+07	29969389	0	5.06945e+07	24h specific	0	4.22e-16	522.75	1
AEELVGASPGTEGMSSAEAK	4	1	1	LOC_Os09g34060.1	transcription factor RF2a, putative, expressed	S8(Phospho)	2000.85	1	S(8): 100.0; T(11): 0.0; S(15): 0.0; S(16): 0.0	0	0	6.2832e+06	10094385	9.5768e+06	1.02585e+07	0	9.97657e+06	24h specific	0	1.759e-05	360.709	0
DFGSMNMDELLR	4	6	1	LOC_Os06g10880.3	bZIP transcription factor, putative, expressed	S4(Phospho)	1507.6	1	S(4): 100.0	0	1.18947e+06	0	4.28614e+06	3.57118e+06	4.36179e+06	0	4.07303e+06	24h specific	0	2.641e-09	269.627	0
GSLGSLNMITGK	4	3	1	LOC_Os12g13170.3	transcription factor, putative, expressed	S5(Phospho)	1257.59	0.999998	S(2): 0.0; S(5): 100.0; T(10): 0.0	7.36787e+06	0	0	0	8.40742e+06	9.38006e+06	0	5.92916e+06	24h specific	0	3.576e-05	259.607	0
SGSMDGVNSPFEGESALSGGLPDYAK	8	1	1	LOC_Os12g06520.1	bZIP transcription factor domain containing protein, expressed	S1(Phospho)	2652.13	0.5	S(1): 50.0; S(3): 50.0; S(9): 0.0; S(15): 0.0; S(18): 0.0; Y(24): 0.0	0	0	0	1.90443e+07	3.91866e+07	0	0	1.94103e+07	24h specific	0	4.123e-16	445.169	0
NLPGTPDPDAEVIALSPGTLLATNR	3	1	1	LOC_Os07g39310.1	ZOS7-06 - C2H2 zinc finger protein, expressed	S16(Phospho)	2612.31	1	T(5): 0.0; S(16): 100.0; T(19): 0.0; T(23): 0.0	0	0	0	1.90873e+07	2.35255e+07	1.50842e+07	0	1.92323e+07	24h specific	0	3.253e-12	385.816	0
RDSFITHR	5	11	6	LOC_Os02g45054.1 ;LOC_Os09g38340.3 ;LOC_Os08g44050.3 ;LOC_Os03g10140.1 ;LOC_Os04g47860.5 ;LOC_Os04g47860.3	ZOS2-15 - C2H2 zinc finger protein, expressed	S3(Phospho)	1111.51	0.999907	S(3): 100.0; T(6): 0.0	0	2.64997e+07	0	53264622	4.47378e+07	6.25708e+07	0	5.35244e+07	24h specific	0.001	0.01309	180.018	1
HESIDALLENDADDKTR	3	1	1	LOC_Os02g06584.2	zinc finger C-x8-C-x5-C-x3-H type family protein, expressed	S3(Phospho)	2021.89	1	S(3): 100.0; T(16): 0.0	0	0	0	1.10613e+07	7.71063e+06	1.00695e+07	0	9.6138e+06	24h specific	0	8.015e-08	301.691	1
SMVQYPDAR	2	1	1	LOC_Os03g09100.1	calmodulin-binding transcription activator, putative, expressed	S1(Phospho)	1146.46	1	S(1): 100.0; Y(5): 0.0	0	0	0	0	5.39352e+06	5.39804e+06	0	3.59719e+06	24h specific	0.001	0.001249	167.129	0
TQSSNLSDILK	2	1	1	LOC_Os10g22950.1	calmodulin-binding transcription activator, putative, expressed	S4(Phospho)	1285.61	0.999558	T(1): 0.0; S(3): 0.0; S(4): 100.0; S(7): 0.0	0	0	0	0	8.66031e+06	9.4325e+06	0	6.03094e+06	24h specific	0	1.943e-10	187.951	0
ESSFQQTPPHIR	5	1	1	LOC_Os05g43380.1	tesmin/TSO1-like CXC domain containing protein, expressed	S3(Phospho); T7(Phospho)	1586.64	0.99964	S(2): 0.0; S(3): 100.0; T(7): 100.0	0	0	0	1.78168e+07	2.27937e+07	2.32445e+07	0	2.1285e+07	24h specific	0	0.001249	188.802	0
SDSFVQR	6	1	1	LOC_Os03g15010.1	transposon protein, putative, unclassified, expressed	S3(Phospho)	918.374	1	S(1): 0.0; S(3): 100.0	0	0	6.03744e+07	6.73867e+07	6.19466e+07	4.85981e+07	0	5.93104e+07	24h specific	0.003	0.03608	185.631	0
TNCQATVVAR	4	2	1	LOC_Os03g62660.2	transposon protein, putative, unclassified, expressed	T1(Phospho); C3(DeStreak); T6(Phospho)	1298.47	1	T(1): 100.0; T(6): 100.0	0	112019896	0	225257040	76575048	0	0	100610696	24h specific	0.003	0.02724	72.3775	0
QAPPTAPAPAPPPPPPQPASPK	3	1	1	LOC_Os12g07120.1	GATA zinc finger domain containing protein, expressed	S20(Phospho)	2191.1	1	T(5): 0.0; S(20): 100.0	1.68859e+07	0	0	0	4.20158e+06	1.15339e+07	0	5.24516e+06	24h specific	0	2.571e-05	344.055	0
YASDTQLFR	3	1	1	LOC_Os01g65900.1	chitin-inducible gibberellin-responsive protein, putative, expressed	S3(Phospho)	1180.5	0.993486	Y(1): 0.0; S(3): 99.3; T(5): 0.7	0	9.37206e+06	0	0	1.08109e+07	9893105	0	6.90135e+06	24h specific	0	9.318e-06	228.914	0
HDSPSSQSFTTR	8	1	1	LOC_Os07g39470.1	gibberellin response modulator protein, putative, expressed	S3(Phospho)	1429.58	1	S(3): 100.0; S(5): 0.0; S(6): 0.0; S(8): 0.0; T(10): 0.0; T(11): 0.0	0	169753219	0	9.25177e+07	1.04511e+08	0	0	6.56762e+07	24h specific	0	0.0007572	226.99	0
AQLLHDAGSLASVVSIGHGGAGR	4	1	1	LOC_Os10g39030.1	homeobox domain containing protein, expressed	S15(Phospho)	2253.12	1	S(9): 0.0; S(12): 0.0; S(15): 100.0	0	0	3.66379e+07	7.0345e+07	7.11919e+07	5.61042e+07	0	6.58804e+07	24h specific	0	4.123e-16	467.186	0
TLEHFWDSFK	3	1	1	LOC_Os02g33610.1	metallo-beta-lactamase, putative, expressed	S8(Phospho)	1389.59	1	T(1): 0.0; S(8): 100.0	0	0	0	2.17563e+07	2.21686e+07	2.62702e+07	0	2.33984e+07	24h specific	0	1.739e-07	335.081	0
SPHGGDGDGAAGDDGGDAQAAAAGGR	4	1	1	LOC_Os11g29870.1	OsWRKY72 - Superfamily of TFs having WRKY and zinc finger domains, expressed	S1(Phospho)	2289.88	1	S(1): 100.0	0	0	0	22574787	2.32885e+07	2.58062e+07	0	2.38898e+07	24h specific	0	4.22e-16	382.787	0
LMDYKDTHVTTAVR	4	3	1	LOC_Os04g38480.1	BRASSINOSTEROID INSENSITIVE 1-associated receptor kinase 1 precursor, putative, expressed	T7(Phospho); T10(Phospho)	1809.77	0.988424	Y(4): 0.0; T(7): 100.0; T(10): 98.8; T(11): 1.2	0	0	0	1.14235e+07	1.48782e+07	1.37309e+07	0	1.33442e+07	24h specific	0	2.773e-05	302.027	1
NCTVTGVEMFQK	3	1	1	LOC_Os02g38210.1	elongation factor Tu, putative, expressed	C2(Carbamidomethyl); T3(Phospho)	1493.62	1	T(3): 100.0; T(5): 0.0	0	0	5.88039e+06	0	8.12681e+06	8.80273e+06	0	5.64318e+06	24h specific	0	2.146e-05	248.962	0
QSHSDGSLDTMAR	2	1	1	LOC_Os02g50550.1	dynamin, putative, expressed	S4(Phospho)	1484.59	0.999789	S(2): 0.0; S(4): 100.0; S(7): 0.0; T(10): 0.0	0	0	0	9.9483e+06	0	11156016	0	7.03477e+06	24h specific	0	0.001194	163.63	0
EGEDYGSDHGGDDIEDSLQSPLISR	8	2	1	LOC_Os10g39440.2	transporter family protein, putative, expressed	Y5(Phospho)	2771.14	0.5	Y(5): 50.0; S(7): 50.0; S(17): 0.0; S(20): 0.0; S(24): 0.0	0	25298409	0	5.30667e+07	5.94258e+07	4.66991e+07	0	5.30639e+07	24h specific	0	1.195e-11	200.163	0
TSGSFVLQR	3	1	1	LOC_Os02g35190.2	chloride channel protein, putative, expressed	S4(Phospho)	1074.5	1	T(1): 0.0; S(2): 0.0; S(4): 100.0	1.11382e+08	0	0	6.66584e+07	0	7.40313e+07	0	4.68966e+07	24h specific	0	0.01612	208.534	0
EVLSSEPEEIGNDEK	3	1	1	LOC_Os04g55230.1	tetratricopeptide repeat domain containing protein, putative, expressed	S4(Phospho); S5(Phospho)	1834.71	1	S(4): 100.0; S(5): 100.0	5.19932e+06	0	0	0	5.2271e+06	9.68885e+06	0	4.97198e+06	24h specific	0	1.328e-11	387.22	0
TISKPVEDPSELPK	6	3	1	LOC_Os04g56400.1	glutamine synthetase, catalytic domain containing protein, expressed	S10(Phospho)	1619.8	1	T(1): 0.0; S(3): 0.0; S(10): 100.0	0	0	1.6964e+07	1.33747e+07	1.88299e+07	1.97012e+07	0	1.73019e+07	24h specific	0	0.001249	256.352	0
QNSDGTDTMLFLFR	2	1	1	LOC_Os03g19590.1	phytochrome B, putative, expressed	S3(Phospho)	1724.74	1	S(3): 100.0; T(6): 0.0; T(8): 0.0	0	0	0	0	1.22547e+07	1.04957e+07	0	7.58347e+06	24h specific	0	1.186e-11	215.04	0
MSPAEASREENVYMAK	3	1	1	LOC_Os03g50290.1	14-3-3 protein, putative, expressed	N-Term(Acetyl); S2(Phospho)	1934.8	1	S(2): 100.0; S(7): 0.0; Y(13): 0.0	3.01187e+07	0	0	2.3702e+07	21175780	0	0	1.49593e+07	24h specific	0	1.358e-05	442.704	1
HMPPDSWHPSSPR	6	3	1	LOC_Os09g03610.4	flowering time control protein FCA, putative, expressed	M2(Oxidation); S11(Phospho)	1626.66	0.333333	S(6): 33.3; S(10): 33.3; S(11): 33.3	0	0	1.53044e+07	7.25271e+06	2.07956e+07	0	0	9.34943e+06	24h specific	0.005	0.06825	134.33	0
LEDSETEGGTTQAPSKK	2	1	1	LOC_Os02g28980.1	peptidyl-prolyl isomerase, putative, expressed	S4(Phospho)	1857.81	0.999876	S(4): 100.0; T(6): 0.0; T(10): 0.0; T(11): 0.0; S(15): 0.0	0	0	0	0	1.80856e+07	1.88594e+07	0	1.2315e+07	24h specific	0	4.799e-13	308.101	1
GGFDGMYSPGGGLR	6	2	1	LOC_Os02g34560.2	plant neutral invertase domain containing protein, expressed	M6(Oxidation); S8(Phospho)	1466.58	0.999893	Y(7): 0.0; S(8): 100.0	0	4.16526e+07	0	4.39184e+07	4.53642e+07	5.26506e+07	0	4.73111e+07	24h specific	0	0.0001512	340.677	0
KQSSPHVMHR	2	1	1	LOC_Os12g30020.1	cyclin-T1-4, putative, expressed	S3(Phospho); S4(Phospho)	1366.55	1	S(3): 100.0; S(4): 100.0	0	0	0	0	4.03867e+06	6.03424e+06	0	3.35764e+06	24h specific	0.001	0.001249	179.973	1
MAAVSPSK	3	1	1	LOC_Os04g53680.1	cyclin, putative, expressed	S5(Phospho)	870.382	0.987719	S(5): 98.8; S(7): 1.2	0	0	0	0	9.37176e+06	1.33924e+07	0	7.58806e+06	24h specific	0.001	0.009744	137.435	0
RSDSIADMMPEALR	3	1	1	LOC_Os02g58480.1	sucrose synthase, putative, expressed	S4(Phospho)	1671.73	1	S(2): 0.0; S(4): 100.0	0	0	8.37258e+07	7.91334e+07	0	7.4108e+07	0	5.10805e+07	24h specific	0	0.0001075	458.964	1
FLTASGTFKDGELR	5	4	1	LOC_Os01g32660.4	STE_MEK_ste7_MAP2K.2 - STE kinases include homologs to sterile 7, sterile 11 and sterile 20 from yeast, expressed	T7(Phospho)	1621.76	1	T(3): 0.0; S(5): 0.0; T(7): 100.0	0	0	0	3.87236e+07	0	4.17202e+07	0	2.68146e+07	24h specific	0	2.669e-07	414.657	1
LTENTEEGELSIDSQEYRSPELDNR	7	1	1	LOC_Os11g05850.2	cyclin-T1-3, putative, expressed	Y17(Phospho)	3004.31	0.499999	T(2): 0.0; T(5): 0.0; S(11): 0.0; S(14): 0.0; Y(17): 50.0; S(19): 50.0	0	0	4.72644e+07	40710679	4.09896e+07	39485366	0	4.03952e+07	24h specific	0	4.231e-16	369.68	1
IPDLNLQDGPVVLSPPRK	4	1	1	LOC_Os05g32600.1	cyclin-dependent kinase D-1, putative, expressed	S14(Phospho)	2038.08	1	S(14): 100.0	0	0	5.33281e+06	0	2.71338e+07	1.93437e+07	0	1.54925e+07	24h specific	0	4.231e-16	505.473	1
DNLQGSAFLGSSR	2	3	1	LOC_Os07g06130.2	ethylene-insensitive protein, putative, expressed	S11(Phospho)	1431.64	0.991494	S(6): 0.0; S(11): 99.1; S(12): 0.9	0	0	0	0	1.19555e+07	1.32995e+07	0	8.41831e+06	24h specific	0	3.741e-15	338.789	0
SSASASASAATR	4	1	1	LOC_Os06g50130.1	expressed protein	S2(Phospho)	1146.48	0.499891	S(1): 50.0; S(2): 50.0; S(4): 0.0; S(6): 0.0; S(8): 0.0; T(11): 0.0	0	0	0	0	1.56995e+06	2.78653e+06	0	1.45216e+06	24h specific	0.001	0.001249	109.466	0
ISADGIGSISGR	3	1	1	LOC_Os08g45180.1	kinase, pfkB family, putative, expressed	S10(Phospho)	1212.56	0.980496	S(2): 0.0; S(8): 2.0; S(10): 98.0	0	0	0	0	1.93675e+06	2.70332e+06	0	1.54669e+06	24h specific	0	0.004886	145.527	0
SAKEDESLSLDPVSR	4	1	1	LOC_Os03g46920.1	expressed protein	S1(Phospho)	1712.77	1	S(1): 100.0; S(7): 0.0; S(9): 0.0; S(14): 0.0	0	0	2.58651e+06	2.85646e+06	3.04538e+06	0	0	1.96728e+06	24h specific	0	0.01318	258.164	1
ASSFVAR	2	1	1	LOC_Os02g33450.2	peroxiredoxin, putative, expressed	S3(Phospho)	817.362	0.999903	S(2): 0.0; S(3): 100.0	0	0	0	0	3.73033e+06	2.59693e+06	0	2.10909e+06	24h specific	0.002	0.01491	133.626	0
FADETGSPPR	3	1	1	LOC_Os05g02140.1	clathrin assembly protein, putative, expressed	S7(Phospho)	1156.47	0.999866	T(5): 0.0; S(7): 100.0	0	0	1.21375e+06	3.79862e+06	2.85866e+06	0	0	2.21909e+06	24h specific	0.001	0.01614	201.025	0
IASSAGDAAAVK	2	1	1	LOC_Os04g13220.1	ABC transporter family protein, putative, expressed	S3(Phospho)	1140.53	0.5	S(3): 50.0; S(4): 50.0	0	0	0	3.58144e+06	0	3.18735e+06	0	2.25626e+06	24h specific	0.001	0.006741	161.116	0
HDSEEPQDLSPPR	5	2	1	LOC_Os08g08080.2	BUD13, putative, expressed	S10(Phospho)	1586.66	1	S(3): 0.0; S(10): 100.0	0	0	5.03317e+06	0	3.10116e+06	3.81651e+06	0	2.30589e+06	24h specific	0	0.0001434	241.263	0
DLCASNPNTDTTR	2	1	1	LOC_Os07g01940.1	sister chromatid cohesion 2, putative, expressed	C3(Carbamidomethyl); T9(Phospho)	1544.61	0.497678	S(5): 0.0; T(9): 49.8; T(11): 49.8; T(12): 0.5	0	0	0	0	3.6093e+06	3.94028e+06	0	2.51653e+06	24h specific	0	0.0001397	196.987	0
SQGGEMTAETGTYR	2	1	1	LOC_Os04g59000.1	protein kinase family protein, putative, expressed	T7(Phospho)	1567.61	0.999557	S(1): 0.0; T(7): 100.0; T(10): 0.0; T(12): 0.0; Y(13): 0.0	0	0	0	2.52653e+06	5.22567e+06	0	0	2.58406e+06	24h specific	0	0.002153	110.685	0
ALSSDHRPR	2	1	1	LOC_Os09g36090.1	plus-3 domain containing protein, expressed	S4(Phospho)	1118.51	0.988416	S(3): 1.2; S(4): 98.8	0	0	0	4.39267e+06	0	3.71357e+06	0	2.70208e+06	24h specific	0.003	0.03813	154.582	0
GGNVSDDSEDEKPLAAR	2	1	1	LOC_Os08g05840.1	DNA topoisomerase 1, putative, expressed	S8(Phospho)	1839.78	0.999862	S(5): 0.0; S(8): 100.0	0	0	0	0	4072306	4.14453e+06	0	2.73894e+06	24h specific	0	4.991e-07	232.355	0
NRSPHADDSLFK	2	1	1	LOC_Os05g03630.1	dnaJ domain containing protein, expressed	S3(Phospho)	1466.65	1	S(3): 100.0; S(9): 0.0	0	0	0	0	3.59166e+06	4.66467e+06	0	2.75211e+06	24h specific	0.003	0.03418	165.007	1
ELPSVSPR	4	2	1	LOC_Os07g37560.2	myosin-Vb, putative, expressed	S6(Phospho)	964.453	0.989693	S(4): 1.0; S(6): 99.0	0	0	6.32611e+06	0	4.40198e+06	3.88992e+06	0	2.76397e+06	24h specific	0.002	0.01567	173.314	0
STTPTPTLGGLTSPR	4	2	2	LOC_Os05g31920.2 ;LOC_Os01g72320.1	FYVE zinc finger domain containing protein, expressed	S1(Phospho)	1565.76	0.333333	S(1): 33.3; T(2): 33.3; T(3): 33.3; T(5): 0.0; T(7): 0.0; T(12): 0.0; S(13): 0.0	0	0	0	2.82528e+06	0	5.6593e+06	0	2.82819e+06	24h specific	0	0.001228	176.445	0
SDGIAAALRSPELK	2	1	1	LOC_Os10g43040.1	ankyrin repeat domain-containing protein 28, putative, expressed	S10(Phospho)	1507.75	1	S(1): 0.0; S(10): 100.0	0	0	0	0	3594689	5.42011e+06	0	3.00493e+06	24h specific	0.007	0.09843	318.022	1
HGANQSADFFR	2	2	1	LOC_Os05g07130.2	6PF-2-K/Fru-2,6-P2ASE liver isozyme, putative, expressed	S6(Phospho)	1329.54	1	S(6): 100.0	0	0	0	0	4.30033e+06	4.78502e+06	0	3.02845e+06	24h specific	0.001	0.009196	142.829	0
ENTQSNLSSQPK	3	2	1	LOC_Os07g12830.2	cytochrome b5-like Heme/Steroid binding domain containing protein, expressed	T3(Phospho)	1412.61	0.986007	T(3): 98.6; S(5): 1.4; S(8): 0.0; S(9): 0.0	0	0	0	2.02485e+06	3.16461e+06	4.23784e+06	0	3.14243e+06	24h specific	0	0.001249	174.937	0
SYFDSDDSEDELAQR	3	2	1	LOC_Os01g51010.2	DUF292 domain containing protein, expressed	S5(Phospho); S8(Phospho)	1936.66	1	S(1): 0.0; Y(2): 0.0; S(5): 100.0; S(8): 100.0	0	7.09932e+06	0	0	3.49632e+06	6.11593e+06	0	3.20408e+06	24h specific	0	1.491e-14	336.557	0
NEGSWSGSSHSSAAER	5	1	1	LOC_Os12g06670.1	protein kinase family protein, putative, expressed	S4(Phospho); S8(Phospho)	1808.63	0.329836	S(4): 99.9; S(6): 33.0; S(8): 33.0; S(9): 33.0; S(11): 0.9; S(12): 0.0	0	0	0	0	4.21739e+06	5.50761e+06	0	3.24167e+06	24h specific	0.001	0.001249	131.08	0
AAAASPPVPSK	4	1	1	LOC_Os08g44560.1	expressed protein	N-Term(Acetyl); S5(Phospho)	1117.53	0.999998	S(5): 100.0; S(10): 0.0	0	0	7777376	0	5.27886e+06	4.70066e+06	0	3326506	24h specific	0	0.01312	238.925	0
ELPSSISPGADYMSR	2	2	1	LOC_Os10g35220.2	KH domain containing protein, putative, expressed	S7(Phospho)	1689.72	0.496352	S(4): 0.0; S(5): 0.0; S(7): 49.6; Y(12): 49.6; S(14): 0.7	0	0	0	0	3.67618e+06	6.49611e+06	0	3.39076e+06	24h specific	0	0.001249	214.579	0
EVVHDSAHAWR	3	1	1	LOC_Os09g38090.1	expressed protein	S6(Phospho)	1386.6	1	S(6): 100.0	0	0	9.40576e+06	2.86447e+06	7.40462e+06	0	0	3.42303e+06	24h specific	0	0.002758	237.268	0
SSLADAMHFR	6	1	1	LOC_Os11g43970.1	AAA-type ATPase family protein, putative, expressed	S1(Phospho)	1214.51	0.5	S(1): 50.0; S(2): 50.0	0	0	0	2.80886e+06	2.93635e+06	4.61938e+06	0	3.45487e+06	24h specific	0	0.001127	214.335	0
SDVSDASEGAEVQHAR	5	2	1	LOC_Os01g01800.2	expressed protein	S4(Phospho)	1737.71	0.999805	S(1): 0.0; S(4): 100.0; S(7): 0.0	0	5.01862e+06	0	0	5.78134e+06	5.0508e+06	0	3.61071e+06	24h specific	0	6.611e-16	248.085	0
QSNSDGALDTMAR	3	1	1	LOC_Os06g13820.1	dynamin, putative, expressed	S4(Phospho); M11(Oxidation)	1461.57	0.978065	S(2): 2.2; S(4): 97.8; T(10): 0.0	0	0	0	6.43065e+06	5.56442e+06	0	0	3.99836e+06	24h specific	0	0.0002225	128.487	0
LESNAELDGELDSDSETGK	4	1	1	LOC_Os12g37720.1	zinc knuckle family protein, expressed	S13(Phospho)	2088.85	0.989752	S(3): 0.0; S(13): 99.0; S(15): 0.0; T(17): 1.0	0	1.02343e+07	0	0	5.70306e+06	6.4965e+06	0	4.06652e+06	24h specific	0	1.356e-07	357.931	0
SATAAPRPEGSDDAADAAPDR	4	1	1	LOC_Os01g49410.1	expressed protein	S11(Phospho)	2120.89	1	S(1): 0.0; T(3): 0.0; S(11): 100.0	0	0	0	0	5.45688e+06	6.78024e+06	0	4.07904e+06	24h specific	0	1.426e-06	218.952	0
LSIQSFAR	2	1	1	LOC_Os01g72080.1	calmodulin-like protein 1, putative, expressed	S5(Phospho)	1001.48	1	S(2): 0.0; S(5): 100.0	0	0	0	6.82653e+06	5.69972e+06	0	0	4.17542e+06	24h specific	0	0.0002907	208.132	0
TSRSVSPGNQVEGNNK	13	3	1	LOC_Os01g36860.3	DEAD-box ATP-dependent RNA helicase 40, putative, expressed	T1(Phospho); S2(Phospho); S6(Phospho)	1913.72	0.945169	T(1): 97.3; S(2): 97.3; S(4): 5.5; S(6): 99.9	0	0	1.17893e+07	0	6.45817e+06	6.22873e+06	0	4.22897e+06	24h specific	0	0.01933	163.993	1
LEDTLHSPR	2	1	1	LOC_Os06g45800.1	PAP/25A associated domain containing protein, putative, expressed	S7(Phospho)	1147.52	1	T(4): 0.0; S(7): 100.0	0	0	0	6.30461e+06	0	6.54154e+06	0	4.28205e+06	24h specific	0	0.001249	272.62	0
TQPDLLAGVR	4	1	1	LOC_Os04g33310.1	expressed protein	T1(Phospho)	1149.57	1	T(1): 100.0	0	0	3.26869e+06	5327867	3.97263e+06	3.62741e+06	0	4.3093e+06	24h specific	0	0.0004072	182.982	0
EAIPTTATTTATASEEK	3	1	1	LOC_Os08g03650.1	BTBN17 - Bric-a-Brac, Tramtrack, Broad Complex BTB domain with non-phototropic hypocotyl 3 NPH3 and coiled-coil domains, expressed	S14(Phospho)	1801.82	0.981391	T(5): 0.0; T(6): 0.0; T(8): 0.0; T(9): 0.0; T(10): 0.9; T(12): 0.9; S(14): 98.1	7.76722e+06	0	0	0	7.54377e+06	5.54908e+06	0	4.36428e+06	24h specific	0	0.0003211	393.683	0
ESSSSISIGGDSMSPPQSSHVISNDR	6	1	1	LOC_Os05g37500.1	expressed protein	S14(Phospho)	2741.18	0.499995	S(2): 0.0; S(3): 0.0; S(4): 0.0; S(5): 0.0; S(7): 0.0; S(12): 50.0; S(14): 50.0; S(18): 0.0; S(19): 0.0; S(23): 0.0	0	7.42904e+06	0	5.27417e+06	8.07353e+06	0	0	4.44923e+06	24h specific	0	0.0006563	229.454	0
DSLMQETDLSPSTASHK	3	1	1	LOC_Os02g34500.1	expressed protein	S10(Phospho)	1926.82	0.999779	S(2): 0.0; T(7): 0.0; S(10): 100.0; S(12): 0.0; T(13): 0.0; S(15): 0.0	0	0	7.03416e+06	0	5.23835e+06	8.1884e+06	0	4.47558e+06	24h specific	0	4.231e-16	310.199	0
DANSPQVTGNNLLLAAR	2	1	1	LOC_Os07g47360.3	CW-type Zinc Finger, putative, expressed	S4(Phospho)	1833.88	1	S(4): 100.0; T(8): 0.0	0	0	0	7.50501e+06	0	5.98216e+06	0	4.49572e+06	24h specific	0	4.209e-10	257.257	0
SSPTASPPADSDDEGSPR	3	1	1	LOC_Os03g51790.1	GTPase of unknown function domain containing protein, putative, expressed	S11(Phospho)	1852.73	0.999861	S(1): 0.0; S(2): 0.0; T(4): 0.0; S(6): 0.0; S(11): 100.0; S(16): 0.0	0	0	6.37035e+06	3.8509e+06	0	9.77968e+06	0	4.54353e+06	24h specific	0	0.0003868	318.043	0
SSEPQPPVVNDGVGAVTGK	6	1	1	LOC_Os06g43840.1	protein kinase domain containing protein, expressed	S1(Phospho)	1917.9	0.5	S(1): 50.0; S(2): 50.0; T(17): 0.0	0	4.8356e+06	0	0	5.66309e+06	8.05606e+06	0	4.57305e+06	24h specific	0	3.138e-07	221.41	0
IGSFSTSLGTK	2	1	1	LOC_Os10g21418.1	NADPH-dependent oxidoreductase, putative	S3(Phospho)	1177.55	1	S(3): 100.0; S(5): 0.0; T(6): 0.0; S(7): 0.0; T(10): 0.0	0	0	0	0	5.82846e+06	8.00665e+06	0	4.6117e+06	24h specific	0.001	0.00175	184.811	0
KLISQLDIR	2	2	1	LOC_Os12g10580.1	ribulose bisphosphate carboxylase large chain precursor, putative	S4(Phospho)	1165.63	1	S(4): 100.0	0	0	0	7.61304e+06	0	6.2978e+06	0	4.63695e+06	24h specific	0	0.002035	227.48	1
ETDSIAAVEK	3	2	1	LOC_Os12g35630.3	elongation factor TS family protein, expressed	S4(Phospho)	1142.5	0.999993	T(2): 0.0; S(4): 100.0	0	0	0	4.15401e+06	4.50901e+06	5463979	0	4.709e+06	24h specific	0	0.001249	139.459	0
LDVLHQELTSVR	5	1	1	LOC_Os02g20410.1	GTP binding protein, putative, expressed	T9(Phospho)	1489.74	0.5	T(9): 50.0; S(10): 50.0	9.69583e+06	0	0	4.76359e+06	9.56571e+06	0	0	4.77643e+06	24h specific	0	5.563e-08	318.265	0
SSSFGPQTSGFQQSESFK	3	3	1	LOC_Os06g40650.4	copine-1, putative, expressed	S1(Phospho); S16(Phospho)	2095.8	0.0165489	S(1): 1.7; S(2): 1.7; S(3): 96.7; T(8): 0.0; S(9): 0.0; S(14): 0.0; S(16): 100.0	0	6554142	0	0	1.03924e+07	3.95145e+06	0	4.78128e+06	24h specific	0	0.008475	305.043	0
VVPGLLGGSADLASSNMTLLK	4	1	1	LOC_Os06g04270.1	transketolase, chloroplast precursor, putative, expressed	S14(Phospho)	2123.09	0.984433	S(9): 0.0; S(14): 98.4; S(15): 1.6; T(18): 0.0	0	0	4.18096e+06	0	5.87642e+06	8566876	0	4.81443e+06	24h specific	0	4.231e-16	354.835	0
SATGSGSALPDSGHGER	5	3	1	LOC_Os01g36860.3	DEAD-box ATP-dependent RNA helicase 40, putative, expressed	S1(Phospho); S5(Phospho)	1745.66	0.000328566	S(1): 0.0; T(3): 100.0; S(5): 100.0; S(7): 0.0; S(12): 0.0	9.02371e+06	0	0	7437375	0	7.1137e+06	0	4.85036e+06	24h specific	0	7.553e-13	259.207	0
NSSFGSTSSAPSLSNLPPIR	4	1	1	LOC_Os01g04650.1	PB1 domain containing protein, expressed	S2(Phospho)	2098.99	0.5	S(2): 50.0; S(3): 50.0; S(6): 0.0; T(7): 0.0; S(8): 0.0; S(9): 0.0; S(12): 0.0; S(14): 0.0	0	0	0	8.31524e+06	0	6329089	0	4.88144e+06	24h specific	0	4.123e-16	291.111	0
NPQAPSSASLPGTPDR	5	1	1	LOC_Os01g18220.1	expressed protein	S9(Phospho); T13(Phospho)	1754.71	0.968082	S(6): 1.6; S(7): 1.6; S(9): 96.8; T(13): 100.0	0	0	2.38183e+06	3.18649e+06	5979405	5.54532e+06	0	4.90374e+06	24h specific	0	0.02161	196.019	0
FDSINNSK	3	1	1	LOC_Os03g03830.1	EF hand family protein, putative, expressed	S3(Phospho)	1004.41	1	S(3): 100.0; S(7): 0.0	0	0	0	5.56254e+06	0	9224776	0	4.9291e+06	24h specific	0.001	0.002835	159.424	0
SPPAVQPPAPPLSK	2	1	1	LOC_Os03g07910.1	nitrilase, putative, expressed	S1(Phospho)	1465.75	1	S(1): 100.0; S(13): 0.0	0	0	0	3163423	0	1.16304e+07	0	4.93126e+06	24h specific	0	1.376e-10	245.38	0
SFTSTAYDPVTK	2	1	1	LOC_Os03g10400.2	peptidyl-prolyl cis-trans isomerase, putative, expressed	S1(Phospho)	1396.61	0.985967	S(1): 98.6; T(3): 1.4; S(4): 0.0; T(5): 0.0; Y(7): 0.0; T(11): 0.0	0	0	0	0	7.57306e+06	7.73459e+06	0	5.10255e+06	24h specific	0	0.0009116	201.539	0
VMSAASPASPTSPSTPAPAR	4	3	1	LOC_Os02g54820.3	trehalose-6-phosphate synthase, putative, expressed	S9(Phospho)	1962.91	0.985008	S(3): 0.0; S(6): 0.0; S(9): 98.5; T(11): 1.5; S(12): 0.0; S(14): 0.0; T(15): 0.0	0	0	0	5.41554e+06	9902097	0	0	5.10588e+06	24h specific	0	1.317e-05	332.601	0
GGSTGYDNAVALPAGGR	6	2	1	LOC_Os01g31690.1	oxygen-evolving enhancer protein 1, chloroplast precursor, putative, expressed	T4(Phospho)	1642.72	0.5	S(3): 50.0; T(4): 50.0; Y(6): 0.0	0	0	8.21351e+06	0	4.47553e+06	1.08861e+07	0	5.12055e+06	24h specific	0	9.085e-14	324.563	0
TEQLYTVASDSETTGEDK	3	1	1	LOC_Os03g11910.1	DnaK family protein, putative, expressed	N-Term(Acetyl); S9(Phospho)	2095.86	0.976179	T(1): 0.0; Y(5): 0.0; T(6): 0.0; S(9): 97.6; S(11): 1.2; T(13): 1.2; T(14): 0.0	0	2.66965e+06	0	7.46695e+06	8.24929e+06	0	0	5.23875e+06	24h specific	0	4.231e-16	270.765	0
TINESMDELSSQSK	4	1	1	LOC_Os05g47560.1	serine/threonine-protein kinase SNT7, chloroplast precursor, putative, expressed	T1(Phospho); S5(Phospho); M6(Oxidation)	1744.64	1	T(1): 100.0; S(5): 100.0; S(10): 0.0; S(11): 0.0; S(13): 0.0	0	9.34369e+06	0	0	9.82066e+06	5.91705e+06	0	5.2459e+06	24h specific	0	4.231e-16	237.028	0
LTSLASNIMSDLQDR	2	1	1	LOC_Os10g42420.1	GTPase-activating protein, putative, expressed	S6(Phospho)	1743.81	1	T(2): 0.0; S(3): 0.0; S(6): 100.0; S(10): 0.0	0	0	0	7.76568e+06	8.03833e+06	0	0	5.268e+06	24h specific	0	4.231e-16	285.778	0
GPQLPPTPGPR	33	1	1	LOC_Os05g48630.2	expressed protein	T7(Phospho)	1196.58	1	T(7): 100.0	0	0	0	6.11376e+06	0	9.71227e+06	0	5.27534e+06	24h specific	0	0.0005771	239.606	0
YNVTSPQVDTR	4	1	1	LOC_Os10g26520.1	protein kinase domain containing protein, expressed	S5(Phospho)	1359.6	0.999999	Y(1): 0.0; T(4): 0.0; S(5): 100.0; T(10): 0.0	0	0	1.02864e+07	3.09743e+06	5.98319e+06	6.87214e+06	0	5.31759e+06	24h specific	0	0.004051	208.637	0
VASEATDVGR	2	1	1	LOC_Os01g69900.1	CBS domain-containing protein, putative, expressed	S3(Phospho)	1084.47	0.999931	S(3): 100.0; T(6): 0.0	0	0	0	0	7.40004e+06	9.04407e+06	0	5.48137e+06	24h specific	0	1.035e-09	219.495	0
HDSEEPEDLSPPR	4	2	1	LOC_Os08g08080.2	BUD13, putative, expressed	S10(Phospho)	1587.63	0.99981	S(3): 0.0; S(10): 100.0	0	7.5475e+06	0	8.62707e+06	7.9874e+06	0	0	5.53816e+06	24h specific	0.001	0.03283	179.533	0
QGNQEGQMTAETGTYR	3	3	1	LOC_Os08g01270.3	protein kinase family protein, putative, expressed	T9(Phospho)	1850.74	0.9869	T(9): 98.7; T(12): 1.3; T(14): 0.0; Y(15): 0.0	0	0	6.41975e+06	0	7.76404e+06	8.85811e+06	0	5.54072e+06	24h specific	0	2.638e-11	250.083	0
AEPPSQSPAQTPPQAAQQQQQGPGESAR	4	1	1	LOC_Os05g06290.1	expressed protein	N-Term(Acetyl); S7(Phospho)	2993.35	0.974217	S(5): 2.5; S(7): 97.4; T(11): 0.1; S(26): 0.0	0	0	0	2.39802e+06	1.44105e+07	0	0	5.60283e+06	24h specific	0	4.207e-11	193.135	0
HPEYFADSPSAGMAPAAR	2	1	1	LOC_Os09g26180.1	transcription initiation factor TFIID subunit 10, putative, expressed	S8(Phospho)	1954.82	0.999865	Y(4): 0.0; S(8): 100.0; S(10): 0.0	0	0	0	4.79555e+06	1.23165e+07	0	0	5.70402e+06	24h specific	0	4.231e-16	319.539	0
GLAAAATVERPR	2	1	1	LOC_Os07g09800.1	expressed protein	T7(Phospho)	1291.66	1	T(7): 100.0	0	0	0	0	8.04327e+06	9.13101e+06	0	5.72476e+06	24h specific	0.001	0.00154	245.444	0
QGSYGVELVR	2	1	1	LOC_Os02g48640.1	expressed protein	S3(Phospho)	1187.55	0.989344	S(3): 98.9; Y(4): 1.1	0	0	0	9028535	0	8.29591e+06	0	5.77482e+06	24h specific	0	2.996e-05	187.898	0
TSPGSSPASVAAAPGGLDAVR	4	1	1	LOC_Os02g45110.1	MT-A70 domain containing protein, expressed	T1(Phospho)	1947.92	0.499996	T(1): 50.0; S(2): 50.0; S(5): 0.0; S(6): 0.0; S(9): 0.0	0	0	0	5.95781e+06	11402135	0	0	5.78665e+06	24h specific	0	3.96e-12	198.145	0
ANSIEVSILK	3	2	1	LOC_Os09g33470.1	mitochondrial carrier protein, putative, expressed	S3(Phospho)	1153.59	1	S(3): 100.0; S(7): 0.0	0	5.08957e+06	0	9.30989e+06	8.19113e+06	0	0	5.83367e+06	24h specific	0	5.567e-06	234.264	0
ESSSPEMDEAAAEK	7	1	1	LOC_Os11g42490.1	retrotransposon protein, putative, unclassified, expressed	S3(Phospho)	1560.58	0.333333	S(2): 33.3; S(3): 33.3; S(4): 33.3	0	5.82766e+06	0	4.06909e+06	6.16477e+06	7.27033e+06	0	5.83473e+06	24h specific	0	1.621e-10	216.359	0
SPIKSPVR	2	2	2	LOC_Os05g35530.1 ;LOC_Os01g65330.1	expressed protein	S5(Phospho)	963.502	1	S(1): 0.0; S(5): 100.0	0	0	0	0	7.54155e+06	1.0302e+07	0	5.94786e+06	24h specific	0.003	0.04852	261.189	1
LSSSPHGIPTGSSPVGSVPK	3	2	1	LOC_Os01g16110.2	la domain containing protein, putative, expressed	S4(Phospho); T10(Phospho)	2050.92	0.47299	S(2): 2.2; S(3): 2.2; S(4): 95.7; T(10): 49.4; S(12): 49.4; S(13): 1.1; S(17): 0.0	0	1.57454e+07	0	0	1.18894e+07	6.01907e+06	0	5.9695e+06	24h specific	0	0.005642	213.562	0
ELNLLDTGCSTPQREEQHKD	6	1	1	LOC_Os02g54910.1	atATG18b, putative, expressed	C9(Carbamidomethyl); T11(Phospho)	2450.07	0.998933	T(7): 0.1; S(10): 0.1; T(11): 99.9	0	0	7.34059e+06	0	6.2722e+06	11644194	0	5.97213e+06	24h specific	0	0.001249	236.103	2
LVYTNDQGEIVK	3	3	2	LOC_Os06g01850.1 ;LOC_Os02g01340.2	ferredoxin--NADP reductase, chloroplast precursor, putative, expressed	T4(Phospho)	1458.69	0.983573	Y(3): 1.6; T(4): 98.4	0	0	5.65878e+06	0	8.6981e+06	9.29622e+06	0	5.9981e+06	24h specific	0	0.001249	166.586	0
AAAAAAGLGSGGGGGGGSVHGSPDIR	3	1	1	LOC_Os04g59000.1	protein kinase family protein, putative, expressed	S18(Phospho)	2187	0.495391	S(10): 49.5; S(18): 49.5; S(22): 0.9	0	0	0	6.90767e+06	0	1.11225e+07	0	6.01005e+06	24h specific	0	5.358e-07	277.893	0
AELPSDDNQAK	3	1	1	LOC_Os04g42320.1	AT hook motif family protein, expressed	S5(Phospho)	1267.52	1	S(5): 100.0	1.08792e+07	0	0	6.16016e+06	0	1.20565e+07	0	6.07222e+06	24h specific	0.003	0.04475	223.414	0
TLDAHIEEQFGSGR	2	1	1	LOC_Os02g28810.1	ribosomal protein, putative, expressed	S12(Phospho)	1639.72	1	T(1): 0.0; S(12): 100.0	0	0	0	1.1515e+07	6.80576e+06	0	0	6.10692e+06	24h specific	0.001	0.01318	162.7	0
LDSSSLSPPK	3	5	1	LOC_Os03g16130.4	CAMK_CAMK_like_ULKh_APGy.2 - CAMK includes calcium/calmodulin depedent protein kinases, expressed	S7(Phospho)	1110.51	0.982935	S(3): 0.0; S(4): 0.0; S(5): 1.7; S(7): 98.3	0	0	5.57942e+06	0	1.11211e+07	7.20539e+06	0	6.10884e+06	24h specific	0.001	0.01006	139.144	0
FGTDMSPDAK	3	2	1	LOC_Os03g30570.2	protein of unknown function DUF1675 domain containing protein, expressed	S6(Phospho)	1148.43	1	T(3): 0.0; S(6): 100.0	0	0	0	6.73053e+06	5.31968e+06	6.47695e+06	0	6.17572e+06	24h specific	0.001	0.001249	252.795	0
GGSPQDSQTPGR	4	2	1	LOC_Os03g43800.2	DIRP family protein, putative, expressed	S3(Phospho)	1266.51	1	S(3): 100.0; S(7): 0.0; T(9): 0.0	0	0	9.83731e+06	6.97786e+06	2.2886e+06	9.37168e+06	0	6.21271e+06	24h specific	0	1.01e-05	165.696	0
DPDEENSAAPADR	4	1	1	LOC_Os02g48480.1	expressed protein	S7(Phospho)	1466.55	1	S(7): 100.0	0	0	5.0851e+06	6.09681e+06	4.82483e+06	7.8005e+06	0	6.24071e+06	24h specific	0	1.563e-05	193.586	0
SQSFACMSEVR	4	2	1	LOC_Os05g44900.1	expressed protein	S3(Phospho); C6(Carbamidomethyl)	1381.53	1	S(1): 0.0; S(3): 100.0; S(8): 0.0	0	0	2.65785e+06	0	1.07102e+07	8.25572e+06	0	6.32196e+06	24h specific	0	0.0002858	268.842	0
GRLPISSSPDAAEDNDNFR	10	1	1	ChrSy.fgenesh.mRNA.49	#N/A	S8(Phospho)	2140.93	0.496551	S(6): 0.7; S(7): 49.7; S(8): 49.7	6.86445e+06	0	0	3.14527e+06	4.91593e+06	10923016	0	6.32807e+06	24h specific	0	1.116e-06	205.816	1
GSEVAGGHDDLSPPRK	3	2	1	LOC_Os08g08080.2	BUD13, putative, expressed	S12(Phospho)	1701.76	1	S(2): 0.0; S(12): 100.0	0	0	0	1.07862e+07	9.02723e+06	0	0	6.60447e+06	24h specific	0.002	0.02411	207.603	1
SQEVVNPK	3	1	1	LOC_Os03g13800.1	ribosomal protein L7Ae, putative, expressed	N-Term(Acetyl); S1(Phospho)	1022.46	1	S(1): 100.0	0	0	3.69988e+06	1.31273e+07	6.74093e+06	0	0	6.62274e+06	24h specific	0.002	0.01826	163.718	0
MLEHSESATEK	4	1	1	LOC_Os03g56900.1	reticulon domain containing protein, putative, expressed	T9(Phospho)	1341.54	0.981471	S(5): 0.9; S(7): 0.9; T(9): 98.1	0	9.12944e+06	0	1.31041e+07	7.0191e+06	0	0	6.70775e+06	24h specific	0	0.00959	269.449	0
QNRPSESPVTPSR	4	1	1	LOC_Os04g41500.2	expressed protein	S7(Phospho)	1534.71	0.499772	S(5): 50.0; S(7): 50.0; T(10): 0.0; S(12): 0.0	0	0	0	8864678	0	1.12986e+07	0	6.72111e+06	24h specific	0.002	0.01944	96.5191	0
GSMFADGGAPESPK	4	2	1	LOC_Os02g05470.2	CCT motif family protein, expressed	S12(Phospho)	1430.57	1	S(2): 0.0; S(12): 100.0	1.35268e+07	0	0	0	9.58616e+06	11156659	0	6.91427e+06	24h specific	0	0.000967	233.136	0
SQSFDGPRD	3	2	1	LOC_Os01g72690.1	NAD kinase, putative, expressed	S3(Phospho)	1088.41	0.999997	S(1): 0.0; S(3): 100.0	0	0	0	7.68334e+06	1.30708e+07	0	0	6.91803e+06	24h specific	0.002	0.0245	137.937	1
LKSSIFDKEER	2	1	1	LOC_Os11g42000.1	FRA10AC1, putative, expressed	S3(Phospho)	1431.69	0.999888	S(3): 100.0; S(4): 0.0	0	0	0	0	9.62111e+06	1.1153e+07	0	6.92469e+06	24h specific	0.001	0.001249	192.217	2
NQHLLSPR	3	1	1	LOC_Os01g60700.1	serine/threonine-protein kinase NAK, putative, expressed	S6(Phospho)	1044.5	1	S(6): 100.0	1.58773e+07	0	0	9.91971e+06	1.12801e+07	0	0	7.06661e+06	24h specific	0.001	0.01023	169.454	0
TNINDTPMDESQASDEAR	5	1	1	LOC_Os08g25080.1	expressed protein	S14(Phospho)	2073.81	1	T(1): 0.0; T(6): 0.0; S(11): 0.0; S(14): 100.0	0	0	1.94295e+07	7.37803e+06	1.02099e+07	3.73911e+06	0	7.109e+06	24h specific	0	7.736e-07	477.831	0
VAGAAAELLHAASQYGK	3	1	1	LOC_Os03g11220.1	keratin, type I cytoskeletal 9, putative, expressed	S13(Phospho)	1736.84	0.991766	S(13): 99.2; Y(15): 0.8	0	8.88539e+06	0	1.6374e+07	0	5.67623e+06	0	7.35007e+06	24h specific	0	1.538e-07	554.286	0
MDLSAVPSSYCSGQLDPNK	2	1	1	LOC_Os04g51390.2	aldose 1-epimerase, putative, expressed	C11(Carbamidomethyl); S12(Phospho)	2148.9	0.999993	S(4): 0.0; S(8): 0.0; S(9): 0.0; Y(10): 0.0; S(12): 100.0	0	0	0	9509600	0	12564750	0	7.35812e+06	24h specific	0	5.599e-08	291.732	0
IAVSPGTEGTSSPLTLHGR	6	1	1	LOC_Os08g44860.1	aminopeptidase, putative, expressed	S4(Phospho)	1959.96	0.487585	S(4): 48.8; T(7): 48.8; T(10): 0.0; S(11): 1.2; S(12): 1.2; T(15): 0.0	0	0	0	7.87133e+06	6.28124e+06	8.23755e+06	0	7.46337e+06	24h specific	0	0.0001731	181.784	0
FRSPSPMSSPNPR	2	1	1	LOC_Os03g60110.1	KH domain containing protein, putative, expressed	S3(Phospho); S5(Phospho)	1619.65	0.999995	S(3): 100.0; S(5): 100.0; S(8): 0.0; S(9): 0.0	0	0	0	0	11278152	11378677	0	7.55228e+06	24h specific	0	0.009104	186.885	1
LSGIVGVPTSK	5	1	1	LOC_Os07g08030.1	ribose-5-phosphate isomerase A, putative, expressed	S2(Phospho)	1137.59	1	S(2): 100.0; T(9): 0.0; S(10): 0.0	0	8.85525e+06	0	9.74679e+06	1.30679e+07	0	0	7.60491e+06	24h specific	0	0.01293	169.699	0
AMDATWMQELNIQRPPTPTR	2	2	1	LOC_Os05g05240.2	serine/threonine protein phosphatase, putative, expressed	T19(Phospho)	2436.12	0.5	T(5): 0.0; T(17): 50.0; T(19): 50.0	0	0	0	1.96194e+07	3.32437e+06	0	0	7.64793e+06	24h specific	0	1.223e-07	310.743	0
LNSFYISHNR	4	1	1	LOC_Os08g14950.1	receptor-like protein kinase 2 precursor, putative, expressed	S3(Phospho)	1330.6	1	S(3): 100.0; Y(5): 0.0; S(7): 0.0	0	5.69452e+06	0	6.6351e+06	8.02551e+06	8.96775e+06	0	7.87612e+06	24h specific	0	0.001141	225.029	0
GPTHLESFSAK	3	1	1	LOC_Os05g37500.1	expressed protein	S7(Phospho)	1253.56	0.5	T(3): 0.0; S(7): 50.0; S(9): 50.0	0	0	0	1.27052e+07	0	10950127	0	7.8851e+06	24h specific	0	0.001249	138.751	0
AGSVTSDVPSSLASDR	4	2	1	LOC_Os01g53000.2	trehalose synthase, putative, expressed	S10(Phospho); S11(Phospho)	1708.68	0.999997	S(3): 0.0; T(5): 0.0; S(6): 0.0; S(10): 100.0; S(11): 100.0; S(14): 0.0	0	0	0	3.11978e+06	1.06297e+07	1.00612e+07	0	7.93691e+06	24h specific	0	9.091e-10	348.087	0
FEETLYGSSR	2	1	1	LOC_Os04g16680.1	fructose-1,6-bisphosphatase, putative, expressed	S8(Phospho)	1268.52	3.88584e-07	T(4): 0.0; Y(6): 100.0; S(8): 0.0; S(9): 0.0	0	0	0	0	15394135	8.44306e+06	0	7.94573e+06	24h specific	0	0.004218	213.361	0
QDSFGVELVR	3	1	1	LOC_Os02g48640.1	expressed protein	S3(Phospho)	1229.56	1	S(3): 100.0	0	0	0	1.00111e+07	6.82453e+06	7.58255e+06	0	8.13939e+06	24h specific	0	8.854e-07	225.403	0
SPLLGPVPVR	3	4	1	LOC_Os01g62810.2	regulator of chromosome condensation, putative, expressed	S1(Phospho)	1114.6	1	S(1): 100.0	0	0	0	7803802	8.25159e+06	8672177	0	8.24252e+06	24h specific	0.001	0.008517	182.982	0
KVMPDLPLEDGDSHHK	3	1	1	LOC_Os09g24924.1	transporter family protein, putative, expressed	S13(Phospho)	1897.86	1	S(13): 100.0	0	3.02969e+07	0	0	1.5523e+07	9.58304e+06	0	8.36869e+06	24h specific	0	0.001249	312.032	1
SPGLHVLSHGADLAPTLAR	3	1	1	LOC_Os01g08750.1	expressed protein	S1(Phospho)	1992.01	1	S(1): 100.0; S(8): 0.0; T(16): 0.0	0	0	0	8.3091e+06	9.88676e+06	7.05238e+06	0	8.41608e+06	24h specific	0	4.231e-16	359.602	0
EGESSEEEEHVSAK	3	1	1	LOC_Os04g42320.1	AT hook motif family protein, expressed	S4(Phospho); S5(Phospho)	1706.59	1	S(4): 100.0; S(5): 100.0; S(12): 0.0	7.02407e+06	0	0	0	1.49594e+07	1.05169e+07	0	8.4921e+06	24h specific	0	7.217e-06	136.356	0
KPPSDGSDDEEEEQEDWR	4	2	1	LOC_Os08g36480.1	nitrate reductase, putative, expressed	S7(Phospho)	2227.83	0.999906	S(4): 0.0; S(7): 100.0	0	3.19944e+07	0	0	15868881	9.70575e+06	0	8.52488e+06	24h specific	0	1.02e-05	350.429	0
KASSHASMAAAAADPDDFDLTR	12	1	1	LOC_Os04g35280.1	neutral/alkaline invertase, putative, expressed	S4(Phospho); M8(Oxidation)	2343.99	0.969819	S(3): 1.5; S(4): 97.0; S(7): 1.5; T(21): 0.0	0	1.13217e+07	0	0	1.14845e+07	1.4152e+07	0	8.54549e+06	24h specific	0	2.636e-05	331.587	1
AGGGGGGGSPSPVAASAAPVQVR	4	1	1	LOC_Os08g12680.1	zinc finger domain, LSD1 subclass family protein, expressed	N-Term(Acetyl); S9(Phospho)	2028.95	0.5	S(9): 50.0; S(11): 50.0; S(16): 0.0	0	0	0	0	1.04619e+07	15677061	0	8.713e+06	24h specific	0	1.632e-11	201.247	0
KTDDQLEDDREACSGTEEGHSAK	4	2	1	LOC_Os03g43800.2	DIRP family protein, putative, expressed	C13(Carbamidomethyl); S14(Phospho)	2658.06	0.499869	T(2): 0.0; S(14): 50.0; T(16): 50.0; S(21): 0.0	0	0	2.84414e+07	0	1.26371e+07	1.37632e+07	0	8.80008e+06	24h specific	0	0.003105	226.189	2
APSLAEEYSLPPQEAPVEK	5	1	1	LOC_Os03g27290.1	cytochrome c oxidase subunit, putative, expressed	S9(Phospho)	2135.01	0.99989	S(3): 0.0; Y(8): 0.0; S(9): 100.0	0	0	0	1.00517e+07	1.66802e+07	0	0	8.91066e+06	24h specific	0	4.231e-16	444.013	0
FHRFSFEETTATLHLK	2	1	1	LOC_Os03g62620.3	late embryogenesis abundant protein, putative, expressed	S5(Phospho)	2043.97	1	S(5): 100.0; T(9): 0.0; T(10): 0.0; T(12): 0.0	0	0	0	0	1.56986e+07	1.11166e+07	0	8.93841e+06	24h specific	0	2.043e-12	354.383	1
AQDHAEQVGGWAHSFRQ	3	3	1	LOC_Os01g62430.3	C2 domain containing protein, putative, expressed	S14(Phospho)	2003.86	1	S(14): 100.0	0	0	0	1.19758e+07	2.38943e+06	1.26847e+07	0	9.01666e+06	24h specific	0	0.000149	224.011	1
EMSFDLDDK	3	1	1	LOC_Os07g11110.1	NAD dependent epimerase/dehydratase family protein, putative, expressed	S3(Phospho)	1179.43	1	S(3): 100.0	4.10651e+06	0	0	1.27396e+07	0	1.49311e+07	0	9.22355e+06	24h specific	0	2.36e-06	177.379	0
SAPAFIELDTK	2	4	2	LOC_Os10g21266.1 ;LOC_Os06g39740.1	ATP synthase subunit beta, putative	S1(Phospho)	1271.6	1	S(1): 100.0; T(10): 0.0	0	0	0	1.36669e+07	1.4934e+07	0	0	9533609	24h specific	0	6.718e-09	266.228	0
SKDDSSDVPAAEAPAK	7	1	1	LOC_Os03g10100.1	transporter family protein, putative, expressed	S1(Phospho)	1667.72	1	S(1): 100.0; S(5): 0.0; S(6): 0.0	0	0	1.7659e+06	5.26637e+06	1.34156e+07	1.00355e+07	0	9.57248e+06	24h specific	0	0.0001926	247.814	1
MSASIGNVK	2	1	1	LOC_Os09g24440.1	expressed protein	S2(Phospho)	986.44	0.999999	S(2): 100.0; S(4): 0.0	0	0	0	1.65505e+07	1.22769e+07	0	0	9.60915e+06	24h specific	0.001	0.0149	105.636	0
SFNHPDGASGHIR	3	1	1	LOC_Os01g56190.1	HVT1, putative, expressed	S1(Phospho)	1474.62	1	S(1): 100.0; S(9): 0.0	0	0	0	9.01749e+06	1.06624e+07	1.00623e+07	0	9.91405e+06	24h specific	0	0.001249	168.58	0
GGWDSDGEDR	4	2	1	LOC_Os03g61220.2	DEAD-box ATP-dependent RNA helicase 3, putative, expressed	S5(Phospho)	1173.39	1	S(5): 100.0	0	0	0	1.44228e+07	1.11094e+07	4.30546e+06	0	9.94589e+06	24h specific	0	0.003138	178.778	0
ENHRSPGYYDGR	3	5	1	LOC_Os12g17600.1	ribulose bisphosphate carboxylase small chain, chloroplast precursor, putative, expressed	S5(Phospho)	1530.61	0.999999	S(5): 100.0; Y(8): 0.0; Y(9): 0.0	0	0	1.53327e+07	1.33232e+07	0	1.69916e+07	0	1.01049e+07	24h specific	0	0.001088	93.7906	1
LYEHGATPATTR	3	1	1	LOC_Os06g10790.1	lectin-like receptor kinase, putative, expressed	T10(Phospho)	1396.63	0.976294	Y(2): 0.0; T(7): 1.2; T(10): 97.6; T(11): 1.2	0	0	0	14608669	15810344	0	0	10139671	24h specific	0.003	0.03916	211.066	0
DTVAPAADEHVASSTKSDTENVDVAPVQQPELR	20	1	1	LOC_Os05g50480.1	protein of unknown function DUF1296 domain containing protein, expressed	T15(Phospho); S17(Phospho)	3636.63	0.163872	T(2): 0.0; S(13): 1.7; S(14): 49.6; T(15): 49.6; S(17): 49.6; T(19): 49.6	0	0	0	0	1.61185e+07	1.44739e+07	0	1.01975e+07	24h specific	0	9.863e-16	365.474	1
ESFTTSPLR	3	2	1	LOC_Os01g58400.2	zinc finger C3HC4 type family protein, putative, expressed	S6(Phospho)	1117.49	0.999681	S(2): 0.0; T(4): 0.0; T(5): 0.0; S(6): 100.0	0	0	0	10656568	8.29164e+06	1.17225e+07	0	1.02236e+07	24h specific	0	0.002855	152.231	0
TINESMDELSSQSK	5	1	1	LOC_Os05g47560.1	serine/threonine-protein kinase SNT7, chloroplast precursor, putative, expressed	T1(Phospho); M6(Oxidation)	1664.67	1	T(1): 100.0; S(5): 0.0; S(10): 0.0; S(11): 0.0; S(13): 0.0	0	0	6.74633e+06	0	1.89741e+07	1.20558e+07	0	1.03433e+07	24h specific	0	6.736e-14	221.285	0
VSEQSIDECK	3	1	1	LOC_Os02g52390.1	M16 domain containing zinc peptidase, putative, expressed	S5(Phospho); C9(Carbamidomethyl)	1274.5	1	S(2): 0.0; S(5): 100.0	1.217e+08	0	0	0	1.85072e+07	1.27792e+07	0	1.04288e+07	24h specific	0	4.656e-05	249.536	0
MISSLAGHSSVK	4	1	1	LOC_Os12g44130.1	expressed protein	S3(Phospho)	1296.6	0.999999	S(3): 100.0; S(4): 0.0; S(9): 0.0; S(10): 0.0	0	0	3.99856e+06	6.97431e+06	1.10042e+07	13347905	0	1.04421e+07	24h specific	0	8.599e-11	277.665	0
ADASPGADEGVTLIQELEDAVLK	5	1	1	LOC_Os05g05230.1	expressed protein	S4(Phospho)	2421.15	1	S(4): 100.0; T(12): 0.0	0	0	7.43579e+06	1.19389e+07	8.84644e+06	1.15291e+07	0	1.07715e+07	24h specific	0	4.123e-16	461.732	0
YDSMLGTFK	3	1	1	LOC_Os03g03720.1	glyceraldehyde-3-phosphate dehydrogenase, putative, expressed	T7(Phospho)	1141.46	1	Y(1): 0.0; S(3): 0.0; T(7): 100.0	0	0	0	1.02335e+07	9833308	1.26291e+07	0	1.08986e+07	24h specific	0	0.001935	250.348	0
KVLSTVEK	3	1	1	LOC_Os01g40310.1	expressed protein	T5(Phospho)	983.52	0.993363	S(4): 0.7; T(5): 99.3	0	0	1.15021e+07	1.67108e+07	0	1.64643e+07	0	1.10584e+07	24h specific	0.005	0.09758	226.375	1
FVPGISKSQEFDTK	5	1	1	LOC_Os05g35530.1	expressed protein	S8(Phospho)	1662.78	0.988641	S(6): 1.1; S(8): 98.9; T(13): 0.0	0	0	6.35994e+06	9850043	1.73885e+07	6.40455e+06	0	1.12144e+07	24h specific	0.001	0.002276	229.885	1
YAHALSQSSLAAK	7	1	1	LOC_Os05g19970.1	ZOS5-06 - C2H2 zinc finger protein, expressed	S6(Phospho)	1426.68	0.982871	Y(1): 0.0; S(6): 98.3; S(8): 0.9; S(9): 0.9	6.67643e+06	0	0	0	1.74544e+07	1.61995e+07	0	1.12179e+07	24h specific	0	0.008743	247.068	0
LSSDPVGIR	2	1	1	LOC_Os05g39390.1	outer membrane protein, OMP85 family protein, expressed	S3(Phospho)	1023.49	1	S(2): 0.0; S(3): 100.0	0	0	0	1.64555e+07	0	1.78142e+07	0	1.14232e+07	24h specific	0	5.139e-05	226.53	0
GLAASQEDLDR	2	1	1	LOC_Os11g38260.1	PAP fibrillin family domain containing protein, expressed	S5(Phospho)	1254.54	1	S(5): 100.0	0	0	0	0	1.80813e+07	1.62859e+07	0	1.14557e+07	24h specific	0	0.0008058	237.556	0
VYSGIDLSK	3	3	1	LOC_Os07g05610.4	zinc ion binding protein, putative, expressed	S3(Phospho)	1061.49	0.984313	Y(2): 1.6; S(3): 98.4; S(8): 0.0	0	2.14725e+07	0	0	1.82771e+07	1.61405e+07	0	1.14725e+07	24h specific	0.003	0.0248	154.235	0
AEESATLDAPPPLERSPQR	3	1	1	LOC_Os02g02810.1	expressed protein	N-Term(Acetyl); S16(Phospho)	2186.02	1	S(4): 0.0; T(6): 0.0; S(16): 100.0	0	0	6768437	1.30764e+07	2.16698e+07	0	0	1.15821e+07	24h specific	0	5.528e-10	462.853	1
AATADFGGKSFVR	3	1	1	LOC_Os07g38420.1	pre-mRNA-splicing factor, putative, expressed	S10(Phospho)	1406.65	1	T(3): 0.0; S(10): 100.0	0	0	0	1.38476e+07	1.54749e+07	5.45106e+06	0	1.15912e+07	24h specific	0	5.587e-06	294.76	1
SGSAPPTIEGSLNAISGLLR	4	2	1	LOC_Os01g62650.2	pumilio-family RNA binding protein, putative, expressed	S3(Phospho)	2020.02	0.98809	S(1): 1.2; S(3): 98.8; T(7): 0.0; S(11): 0.0; S(16): 0.0	0	0	0	1.75418e+07	1.75003e+07	0	0	1.16807e+07	24h specific	0	6.495e-14	314.536	0
QVSVDVPDVR	4	4	1	LOC_Os06g45820.4	OsFtsH2 FtsH protease, homologue of AtFtsH2/8, expressed	S3(Phospho)	1193.56	1	S(3): 100.0	0	0	6.53763e+06	9.99817e+06	1.12812e+07	1.41585e+07	0	1.18126e+07	24h specific	0	4.392e-07	198.264	0
GRPPPQQHRPSSGGGGGGGSGDLASSAK	6	1	1	LOC_Os03g11220.1	keratin, type I cytoskeletal 9, putative, expressed	S12(Phospho)	2639.21	0.492785	S(11): 49.3; S(12): 49.3; S(20): 1.4; S(25): 0.0; S(26): 0.0	0	3.37275e+07	0	0	1.80828e+07	1.75101e+07	0	1.18643e+07	24h specific	0	0.0001985	162.726	0
TIHGLQPAATAAVFR	5	1	1	LOC_Os07g09340.1	plasma membrane ATPase, putative, expressed	T1(Phospho)	1632.83	1	T(1): 100.0; T(10): 0.0	6.25793e+06	0	0	1.77898e+07	7.12132e+06	1.08417e+07	0	1.19176e+07	24h specific	0	2.685e-10	361.482	0
LVESLSDQDFR	4	1	1	LOC_Os04g26910.1	oxidoreductase, aldo/keto reductase family protein, putative, expressed	S6(Phospho)	1388.61	0.999891	S(4): 0.0; S(6): 100.0	0	4.36895e+06	0	1.46738e+07	1.19661e+07	9.1316e+06	0	1.19239e+07	24h specific	0	0.001249	236.555	0
SSFSYTPSR	8	1	1	LOC_Os03g17950.1	expressed protein	S1(Phospho)	1111.45	0.988261	S(1): 98.8; S(2): 1.2; S(4): 0.0; Y(5): 0.0; T(6): 0.0; S(8): 0.0	0	8.88155e+06	0	1.25182e+07	1.08738e+07	1.26459e+07	0	1.20126e+07	24h specific	0	0.002617	154.582	0
GSEVAGGHDDLSPPR	8	2	1	LOC_Os08g08080.2	BUD13, putative, expressed	S12(Phospho)	1573.67	1	S(2): 0.0; S(12): 100.0	0	3369570	0	5.62895e+06	1.89796e+07	12047433	0	1.22187e+07	24h specific	0	0.002422	309.873	0
FAGATISEQDEDSEAHSESVSLGGQR	4	1	1	LOC_Os02g48010.1	nuclear matrix constituent protein 1-like, putative, expressed	S13(Phospho)	2787.18	0.247797	T(5): 0.0; S(7): 0.8; S(13): 24.8; S(17): 24.8; S(19): 24.8; S(21): 24.8	23360576	0	0	2.5083e+07	1.20974e+07	0	0	1.23935e+07	24h specific	0	6.447e-10	153.23	0
AAQDSSEPSSGSVVK	3	3	1	LOC_Os01g55570.4	expressed protein	S10(Phospho)	1528.66	0.977691	S(5): 0.0; S(6): 0.0; S(9): 1.1; S(10): 97.8; S(12): 1.1	0	0	0	1.81025e+07	0	1.92675e+07	0	1.24567e+07	24h specific	0	0.000779	259.485	0
VNSSVDKTPQSQHILALPAR	2	1	1	LOC_Os08g08240.1	transposon protein, putative, unclassified, expressed	S3(Phospho)	2241.14	0.999673	S(3): 100.0; S(4): 0.0; T(8): 0.0; S(11): 0.0	0	0	0	0	1.49886e+07	2.27361e+07	0	1.25749e+07	24h specific	0	4.156e-05	218.168	1
KLSLDASSSDSR	4	1	1	LOC_Os03g24180.1	pleckstrin homology domain-containing protein, putative, expressed	S3(Phospho)	1345.6	0.999996	S(3): 100.0; S(7): 0.0; S(8): 0.0; S(9): 0.0; S(11): 0.0	0	0	1.21369e+07	0	2.94869e+07	8587672	0	1.26915e+07	24h specific	0	0.0013	229.157	1
MVSYIDQEGGDQFR	4	1	1	LOC_Os01g52550.1	ABC transporter, ATP-binding protein, putative, expressed	S3(Phospho)	1724.7	0.992482	S(3): 99.2; Y(4): 0.8	0	5.98409e+06	0	1.15916e+07	1.27594e+07	1.39525e+07	0	1.27679e+07	24h specific	0	4.231e-16	335.915	0
SVDADGEDGAGDGSSHPSDSASASGASWR	5	1	1	LOC_Os01g16670.1	BSD domain-containing protein, putative, expressed	S14(Phospho)	2815.08	0.499906	S(1): 0.0; S(14): 50.0; S(15): 50.0; S(18): 0.0; S(20): 0.0; S(22): 0.0; S(24): 0.0; S(27): 0.0	0	0	1.20254e+07	0	2.0917e+07	18150401	0	1.30225e+07	24h specific	0	3.197e-10	308.785	0
SLAGDLTDPEMAQPYMK	4	1	1	LOC_Os03g12590.1	coatomer subunit gamma-1, putative, expressed	S1(Phospho)	1946.83	1	S(1): 100.0; T(7): 0.0; Y(15): 0.0	1.89915e+07	0	0	18383332	1.48692e+07	5.92363e+06	0	1.30587e+07	24h specific	0	1.64e-13	368.168	0
AMSFGIPDVALGLVMGFVEDPWDR	7	1	1	LOC_Os03g15880.1	coronatine-insensitive protein, putative, expressed	S3(Phospho)	2702.24	1	S(3): 100.0	0	1.56754e+07	0	4.62741e+06	1.64562e+07	1.81752e+07	0	1.30863e+07	24h specific	0	4.22e-16	512.985	0
RVPSPCLPPIGVK	4	2	1	LOC_Os05g01910.1	pumilio-family RNA binding protein, putative, expressed	S4(Phospho); C6(Carbamidomethyl)	1499.78	1	S(4): 100.0	0	9.68189e+06	0	1.2976e+07	1.39948e+07	1.26228e+07	0	1.31979e+07	24h specific	0	1.262e-05	368.38	1
GVSLVLHGASGLPHELVK	3	1	1	LOC_Os06g14740.1	NAD binding domain of 6-phosphogluconate dehydrogenase containing protein, expressed	S10(Phospho)	1893	1	S(3): 0.0; S(10): 100.0	0	0	0	1.30801e+07	1.55342e+07	1.12208e+07	0	1.32784e+07	24h specific	0	1.528e-06	340.565	0
SPPPDSDGSPPHR	2	1	1	LOC_Os12g38430.1	SR repressor protein, putative, expressed	S1(Phospho); S6(Phospho); S9(Phospho)	1585.52	1	S(1): 100.0; S(6): 100.0; S(9): 100.0	0	0	0	2.33001e+07	1.6844e+07	0	0	1.33814e+07	24h specific	0.006	0.09405	245.645	0
LLAHLGFNPPQEQTSSSTDELNR	4	1	1	LOC_Os07g46370.1	WD domain, G-beta repeat domain containing protein, expressed	S16(Phospho)	2634.22	0.496171	T(14): 0.0; S(15): 0.0; S(16): 49.6; S(17): 49.6; T(18): 0.8	0	0	0	1.06206e+07	2.9754e+07	0	0	1.34582e+07	24h specific	0	4.824e-12	373.631	0
TLDLIGVQPPSPKPK	2	1	1	LOC_Os03g19760.1	HAD-superfamily hydrolase, subfamily IA, variant 3 containing protein, expressed	S11(Phospho)	1669.89	1	T(1): 0.0; S(11): 100.0	0	0	0	0	1.74777e+07	2.32424e+07	0	1.35734e+07	24h specific	0	1.116e-09	353.86	0
SLSLGNMLHK	3	1	1	LOC_Os07g01550.1	leucine rich repeat domain containing protein, putative, expressed	S3(Phospho)	1179.56	1	S(1): 0.0; S(3): 100.0	0	2.56957e+07	0	2.10082e+07	2.00689e+07	0	0	1.36924e+07	24h specific	0	0.01439	232.588	0
QLSLEPVYTPR	3	2	1	LOC_Os02g39560.2	non-receptor tyrosine kinase spore lysis A, putative, expressed	S3(Phospho)	1382.67	1	S(3): 100.0; Y(8): 0.0; T(9): 0.0	0	1.51887e+07	0	2.06382e+07	0	2.05693e+07	0	1.37358e+07	24h specific	0	2.606e-11	260.706	0
IIMQSFSDR	5	1	1	LOC_Os03g15033.1	expressed protein	S5(Phospho)	1176.51	0.999878	S(5): 100.0; S(7): 0.0	0	0	0	0	2.53225e+07	1.60788e+07	0	1.38005e+07	24h specific	0	0.0006916	174.419	0
RPSSPAPEQEPAGQLR	4	1	1	LOC_Os06g04140.1	expressed protein	S4(Phospho)	1799.84	0.5	S(3): 50.0; S(4): 50.0	0	0	1.56228e+07	0	2.20558e+07	1.95227e+07	0	1.38595e+07	24h specific	0	7.125e-09	220.952	0
NASSSTGNITLSVTK	3	2	1	LOC_Os01g31690.1	oxygen-evolving enhancer protein 1, chloroplast precursor, putative, expressed	S5(Phospho)	1559.73	0.978736	S(3): 0.0; S(4): 1.1; S(5): 97.9; T(6): 1.1; T(10): 0.0; S(12): 0.0; T(14): 0.0	0	0	0	1.2302e+07	1.19261e+07	1.77352e+07	0	1.39878e+07	24h specific	0	3.835e-15	248.972	0
SQSVWGQLSDGGDTSGR	2	2	2	LOC_Os03g57854.1 ;LOC_Os07g07270.1	MBTB3 - Bric-a-Brac, Tramtrack, Broad Complex BTB domain with Meprin and TRAF Homology MATH domain, expressed	S9(Phospho)	1816.75	0.999823	S(1): 0.0; S(3): 0.0; S(9): 100.0; T(14): 0.0; S(15): 0.0	0	0	0	21068956	21268838	0	0	14112598	24h specific	0	4.123e-16	307.047	0
TLHPSVHGGILAR	2	2	1	LOC_Os08g10570.2	bifunctional purine biosynthesis protein purH, putative, expressed	S5(Phospho)	1437.74	1	T(1): 0.0; S(5): 100.0	0	0	0	1.85903e+07	0	2.45317e+07	0	1.4374e+07	24h specific	0.001	0.01637	125.909	0
VRSVQFGQK	3	3	1	LOC_Os05g30530.1	40S ribosomal protein S4, putative, expressed	S3(Phospho)	1128.56	1	S(3): 100.0	0	0	0	1.57853e+07	1.44609e+07	1.34498e+07	0	1.45653e+07	24h specific	0.001	0.01048	224.129	1
IAHIPKPEASLDSLSFK	2	1	1	LOC_Os05g50710.1	late embryogenesis abundant protein, putative, expressed	S15(Phospho)	1932.99	0.499999	S(10): 0.0; S(13): 50.0; S(15): 50.0	0	0	0	2.16118e+07	2.21582e+07	0	0	1.459e+07	24h specific	0	0.0009588	296.247	0
TLSSAGTEPTAR	3	3	1	LOC_Os03g44830.3	OsRhmbd9 - Putative Rhomboid homologue, expressed	S3(Phospho)	1270.57	0.999999	T(1): 0.0; S(3): 100.0; S(4): 0.0; T(7): 0.0; T(10): 0.0	0	0	0	1.35212e+07	1.40819e+07	1.6241e+07	0	1.46147e+07	24h specific	0	3.804e-06	257.072	0
NSLNISMR	5	2	2	LOC_Os02g46090.1 ;LOC_Os04g49510.1	CAMK_CAMK_like.15 - CAMK includes calcium/calmodulin depedent protein kinases, expressed	S6(Phospho); M7(Oxidation)	1030.44	1	S(2): 0.0; S(6): 100.0	0	0	0	2.23302e+07	0	2.21323e+07	0	1.48208e+07	24h specific	0.001	0.004009	208.132	0
KPPTPVR	3	1	1	LOC_Os03g16800.1	clathrin assembly protein, putative, expressed	T4(Phospho)	874.456	1	T(4): 100.0	0	2.09846e+07	0	0	1.78951e+07	2.71852e+07	0	1.50268e+07	24h specific	0.003	0.03432	214.016	0
LTPTKGSPSPDLR	3	1	1	LOC_Os09g38090.1	expressed protein	S7(Phospho); S9(Phospho)	1528.68	0.999999	T(2): 0.0; T(4): 0.0; S(7): 100.0; S(9): 100.0	0	0	0	0	2.29102e+07	22397590	0	1.51026e+07	24h specific	0.001	0.01601	309.88	1
AASPSPGPSPPPPPPPAQLK	8	2	1	LOC_Os10g30880.2	expressed protein	S3(Phospho)	1969.98	0.999999	S(3): 100.0; S(5): 0.0; S(9): 0.0	0	0	0	1.11286e+07	9.13294e+06	2.51795e+07	0	1.5147e+07	24h specific	0	6.168e-16	342.722	0
SITPPADR	3	1	1	LOC_Os08g29650.1	RNA recognition motif containing protein, expressed	T3(Phospho)	936.419	0.999999	S(1): 0.0; T(3): 100.0	2.9484e+07	0	0	2.14742e+07	0	2.41443e+07	0	1.52062e+07	24h specific	0.001	0.01536	149.14	0
KASPAPESVVLHIDHLSR	3	2	1	LOC_Os01g72890.2	transposon protein, putative, CACTA, En/Spm sub-class, expressed	S3(Phospho)	2036.03	1	S(3): 100.0; S(8): 0.0; S(17): 0.0	0	0	0	1.83427e+07	1.42403e+07	1.3749e+07	0	1.5444e+07	24h specific	0	7.412e-15	333.848	1
LVTASSSASRTTTSR	6	1	1	LOC_Os02g49680.1	arsenate reductase, putative, expressed	T3(Phospho); S5(Phospho); S6(Phospho)	1764.7	0.00464199	T(3): 100.0; S(5): 49.5; S(6): 49.5; S(7): 33.3; S(9): 33.3; T(11): 33.3; T(12): 1.0; T(13): 0.0; S(14): 0.0	0	0	47375551	0	3.87056e+07	8.18001e+06	0	1.56285e+07	24h specific	0.001	0.01261	126.201	1
KLSQTNVSEDEHVIIPAHLR	4	2	1	LOC_Os03g29750.2	expressed protein	S3(Phospho)	2366.19	0.98416	S(3): 98.4; T(5): 1.6; S(8): 0.0	0	0	0	1.07406e+07	1.93018e+07	1.80941e+07	0	1.60455e+07	24h specific	0	6.788e-13	339.487	1
SPDEITGPYKDDPAPTSFVPAAGYHK	2	1	1	LOC_Os01g32080.1	thiamine pyrophosphate enzyme, C-terminal TPP binding domain containing protein, expressed	S1(Phospho)	2840.29	1	S(1): 100.0; T(6): 0.0; Y(9): 0.0; T(16): 0.0; S(17): 0.0; Y(24): 0.0	0	0	0	0	24678061	23532026	0	16070029	24h specific	0	3.748e-14	387.683	1
VLSSIFSSLAAEQAR	3	2	1	LOC_Os12g03340.1	protein of unknown function, DUF618 domain containing protein, expressed	S7(Phospho)	1658.82	0.991638	S(3): 0.0; S(4): 0.0; S(7): 99.2; S(8): 0.8	0	0	0	1.71058e+07	1.72866e+07	14623259	0	1.63385e+07	24h specific	0	4.22e-16	358.085	0
ATQTVEDSSRPGPR	3	2	1	LOC_Os04g16848.1	photosystem II reaction center protein H, putative	N-Term(Acetyl); T4(Phospho)	1622.72	0.0108466	T(2): 98.9; T(4): 1.1; S(8): 0.0; S(9): 0.0	0	0	4.88821e+07	2.91979e+07	20146815	0	0	1.64482e+07	24h specific	0.001	0.01111	242.067	0
QWSPYHR	3	1	1	LOC_Os09g28220.1	NFKB, putative, expressed	S3(Phospho)	1053.43	0.999898	S(3): 100.0; Y(5): 0.0	0	4.18923e+07	0	23081154	0	26758164	0	16613106	24h specific	0.003	0.05273	147.638	0
TFQGPPHGIQVER	4	3	2	LOC_Os12g10580.1 ;LOC_Os10g21268.1	ribulose bisphosphate carboxylase large chain precursor, putative	T1(Phospho)	1545.73	1	T(1): 100.0	0	0	1.12074e+07	1.7642e+07	2.21259e+07	1.09142e+07	0	1.6894e+07	24h specific	0	0.0008571	240.262	0
GNPPHVASVSSPSLPSAPPGALAGGR	3	1	1	LOC_Os06g44150.1	CorA-like magnesium transporter protein, putative, expressed	S10(Phospho)	2460.21	0.963778	S(8): 1.8; S(10): 96.4; S(11): 1.8; S(13): 0.0; S(16): 0.0	0	0	0	0	24296059	2.64836e+07	0	1.69266e+07	24h specific	0	0.0004521	277.893	0
VSPNTSPPLLSSPK	5	1	1	LOC_Os09g33510.1	hydroxyproline-rich glycoprotein family protein, putative, expressed	S2(Phospho); S6(Phospho); S12(Phospho)	1663.68	6.64394e-07	S(2): 0.1; T(5): 99.9; S(6): 0.2; S(11): 99.9; S(12): 99.9	0	0	0	0	2.09636e+07	3.01724e+07	0	1.70453e+07	24h specific	0	0.01056	109.454	0
HIIEEVINSMSDDEEGEEDNAEDDKDK	6	1	1	LOC_Os01g70020.1	DEK C terminal domain containing protein, expressed	M10(Oxidation); S11(Phospho)	3201.26	0.5	S(9): 50.0; S(11): 50.0	0	4.15999e+07	0	0	2.13415e+07	3.02412e+07	0	1.71943e+07	24h specific	0	4.22e-16	369.594	1
SISAEGLHSLR	2	1	1	LOC_Os02g55560.1	protein phosphatase 2C, putative, expressed	S3(Phospho)	1249.6	0.999996	S(1): 0.0; S(3): 100.0; S(9): 0.0	0	0	0	2.79836e+07	2.40384e+07	0	0	1.73407e+07	24h specific	0	0.0001472	202.584	0
LTEGCSFR	2	1	1	LOC_Os04g27860.1	40S ribosomal protein S27, putative	C5(Carbamidomethyl); S6(Phospho)	1049.41	1	T(2): 0.0; S(6): 100.0	0	0	0	2.64616e+07	0	26234377	0	1.75653e+07	24h specific	0.004	0.07471	128.782	0
EGTEAGHASRSPTEELLDR	3	1	1	LOC_Os09g33510.1	hydroxyproline-rich glycoprotein family protein, putative, expressed	S9(Phospho)	2134.95	0.499994	T(3): 0.0; S(9): 50.0; S(11): 50.0; T(13): 0.0	0	33099560	0	3.12926e+07	22431523	0	0	1.79081e+07	24h specific	0	0.005175	193.901	1
YPAHTASAAEEEEASET	4	1	1	LOC_Os04g32650.1	tRNA synthetase class II core domain containing protein, expressed	S15(Phospho)	1872.72	0.99987	Y(1): 0.0; T(5): 0.0; S(7): 0.0; S(15): 100.0; T(17): 0.0	0	0	1.66352e+07	1.21227e+07	2.08997e+07	2.10111e+07	0	1.80112e+07	24h specific	0	0.001325	306.079	0
SPNLESHIK	3	1	1	LOC_Os04g57300.1	phosphatidylinositol 3- and 4-kinase family protein, putative, expressed	S1(Phospho)	1104.51	1	S(1): 100.0; S(6): 0.0	0	0	9.74488e+06	0	2.66563e+07	28493831	0	1.83834e+07	24h specific	0	0.001249	206.031	0
TKDFLSK	2	1	1	LOC_Os01g50100.1	ABC transporter, ATP-binding protein, putative, expressed	T1(Phospho)	918.434	1	T(1): 100.0; S(6): 0.0	0	0	0	0	2.76565e+07	2.75056e+07	0	1.83873e+07	24h specific	0.002	0.02294	136.499	1
VVGQFSSAESR	3	1	1	LOC_Os03g55820.1	thioredoxin, putative, expressed	S10(Phospho)	1246.55	0.991362	S(6): 0.0; S(7): 0.9; S(10): 99.1	0	1.45607e+07	0	0	2.85025e+07	2.68942e+07	0	1.84656e+07	24h specific	0.001	0.002521	290.048	0
VMHASSVHSPR	5	3	1	LOC_Os03g27019.5	expressed protein	S6(Phospho)	1287.57	0.498097	S(5): 0.4; S(6): 49.8; S(9): 49.8	0	7.79941e+06	0	2.51264e+07	1.72147e+07	1.47688e+07	0	1.90366e+07	24h specific	0.002	0.01667	238.116	0
SPPADSDGSPPHRR	2	3	1	LOC_Os02g15310.1	RNA recognition motif containing protein, expressed	S1(Phospho); S6(Phospho); S9(Phospho)	1715.6	1	S(1): 100.0; S(6): 100.0; S(9): 100.0	0	0	0	3.26081e+07	0	2.49114e+07	0	1.91731e+07	24h specific	0.001	0.01522	419.685	1
NPEVETSSSIHR	6	1	1	LOC_Os07g36420.1	proteasome inhibitor-related, putative, expressed	S8(Phospho)	1435.62	0.497961	T(6): 0.0; S(7): 0.4; S(8): 49.8; S(9): 49.8	0	0	0	2.0391e+07	1.7598e+07	1.95676e+07	0	1.91855e+07	24h specific	0	3.621e-07	341.207	0
LISQLDIR	2	2	1	LOC_Os12g10580.1	ribulose bisphosphate carboxylase large chain precursor, putative	S3(Phospho)	1037.54	1	S(3): 100.0	0	0	0	25162083	0	3.25704e+07	0	1.92442e+07	24h specific	0	0.007621	222.217	0
LDSSGPSPSPSPTAAAAAAPVLVLSNSGKR	2	1	1	LOC_Os03g17240.1	ankyrin repeat-containing protein, putative, expressed	S27(Phospho)	2885.45	0.999993	S(3): 0.0; S(4): 0.0; S(7): 0.0; S(9): 0.0; S(11): 0.0; T(13): 0.0; S(25): 0.0; S(27): 100.0	0	0	0	2.98439e+07	2.81087e+07	0	0	1.93175e+07	24h specific	0	4.123e-16	467.226	1
SYTNLLDLAAGNFEALGPAGGGR	4	1	1	LOC_Os05g44100.1	trehalose synthase, putative, expressed	S1(Phospho)	2344.1	0.333333	S(1): 33.3; Y(2): 33.3; T(3): 33.3	0	0	0	0	3.02217e+07	2.82316e+07	0	1.94844e+07	24h specific	0	4.231e-16	484.302	0
IVGDSPQQQVVELHHHHQR	4	1	1	LOC_Os03g01170.1	transporter family protein, putative, expressed	S5(Phospho)	2324.11	1	S(5): 100.0	0	0	0	2.86234e+07	30886675	0	0	1.98367e+07	24h specific	0	8.748e-12	282.263	0
GQGDTDLETASSAPSSPR	8	3	1	LOC_Os11g01439.2	chloroplast unusual positioning protein, putative, expressed	S11(Phospho); S15(Phospho)	1935.74	0.011592	T(5): 0.0; T(9): 0.0; S(11): 2.3; S(12): 97.7; S(15): 50.0; S(16): 50.0	0	0	0	1.2092e+07	2.27055e+07	2.47988e+07	0	1.98654e+07	24h specific	0	1.66e-07	216.372	0
VHSGSVSPLHPR	3	2	1	LOC_Os04g47240.2	STE_MEKK_ste11_MAP3K.17 - STE kinases include homologs to sterile 7, sterile 11 and sterile 20 from yeast, expressed	S3(Phospho); S5(Phospho)	1432.61	0.0112377	S(3): 100.0; S(5): 1.1; S(7): 98.9	4.00356e+07	0	0	2.78506e+07	3.17621e+07	0	0	1.98709e+07	24h specific	0	0.00324	297.295	0
AQSMGDMSSLDFMR	3	1	1	LOC_Os12g32986.1	heat shock protein, putative, expressed	S3(Phospho)	1655.63	1	S(3): 100.0; S(8): 0.0; S(9): 0.0	0	0	0	1.93742e+07	2.3717e+07	1.66432e+07	0	1.99115e+07	24h specific	0	4.231e-16	353.798	0
ECSAPPMLPGEMR	2	1	1	LOC_Os10g39820.1	zinc knuckle domain containing protein, expressed	C2(Carbamidomethyl); S3(Phospho)	1554.63	1	S(3): 100.0	0	0	0	2.88756e+07	0	3.16216e+07	0	2.01658e+07	24h specific	0.002	0.02545	170.394	0
MLSIQLR	3	1	1	LOC_Os04g18090.1	histone H1, putative, expressed	S3(Phospho)	940.469	1	S(3): 100.0	0	0	0	22727637	1.94563e+07	1.89935e+07	0	2.03925e+07	24h specific	0.001	0.001249	175.195	0
YLRPLYSSLAR	5	1	1	LOC_Os03g60460.1	aminopeptidase, putative, expressed	S7(Phospho)	1418.72	0.99975	Y(1): 0.0; Y(6): 0.0; S(7): 100.0; S(8): 0.0	6.63743e+06	0	0	1.94007e+07	2.28949e+07	2.00274e+07	0	2.07743e+07	24h specific	0	0.007746	218.115	0
AADDLSSPAR	7	1	1	LOC_Os09g24250.1	ubiquitin carboxyl-terminal hydrolase domain containing protein, expressed	N-Term(Acetyl); S7(Phospho)	1124.46	0.5	S(6): 50.0; S(7): 50.0	4.07917e+07	0	0	34947863	2.78898e+07	0	0	2.09459e+07	24h specific	0	6.961e-06	270.885	0
SASATAVLAAQDR	5	1	1	LOC_Os04g55810.1	expressed protein	S3(Phospho)	1340.62	0.999844	S(1): 0.0; S(3): 100.0; T(5): 0.0	0	2.21279e+07	0	1.64703e+07	2.14863e+07	24892702	0	2.09498e+07	24h specific	0	1.212e-07	254.186	0
MSSSSDPDQEPTSPSAAGADGAQPR	14	1	1	LOC_Os02g44810.1	tRNA pseudouridine synthase family protein, putative, expressed	S13(Phospho)	2526.02	0.983023	S(2): 0.0; S(3): 0.0; S(4): 0.0; S(5): 0.0; T(12): 1.7; S(13): 98.3; S(15): 0.0	0	3.82099e+07	0	0	35652661	2.74532e+07	0	2.10353e+07	24h specific	0	3.312e-06	285.899	0
SADGSVSTLLK	4	2	1	LOC_Os06g19660.2	WD domain, G-beta repeat domain containing protein, expressed	S1(Phospho)	1157.55	1	S(1): 100.0; S(5): 0.0; S(7): 0.0; T(8): 0.0	0	1.87144e+07	0	1.69407e+07	2.19286e+07	2.43311e+07	0	2.10668e+07	24h specific	0	0.0002815	233.643	0
SHNLSFKDYVSSLEEPIHQK	4	1	1	LOC_Os01g51890.1	endonuclease/exonuclease/phosphatase family domain containing protein, expressed	S5(Phospho)	2438.15	1	S(1): 0.0; S(5): 100.0; Y(9): 0.0; S(11): 0.0; S(12): 0.0	1.6684e+07	0	0	2.34267e+07	1.53684e+07	2.59329e+07	0	2.1576e+07	24h specific	0	2.659e-13	414.076	1
DQLEGGGGAHGPEVVADEEVTSHR	6	1	1	LOC_Os10g31040.1	Citrate transporter protein, putative, expressed	S22(Phospho)	2526.08	0.980138	T(21): 2.0; S(22): 98.0	0	46817318	0	2.54908e+07	4.01815e+07	0	0	2.18908e+07	24h specific	0	2.67e-07	281.695	0
GLAYDISDDQQDITR	5	2	1	LOC_Os11g47970.1	AAA-type ATPase family protein, putative, expressed	S7(Phospho)	1789.77	1	Y(4): 0.0; S(7): 100.0; T(14): 0.0	0	0	15735991	22213257	1.96841e+07	24587942	0	2.21618e+07	24h specific	0	4.231e-16	438.776	0
IPDHLTALSPAPVSLLPSSPPPPSSSR	5	1	1	LOC_Os12g42260.1	initiation factor 2 subunit family domain containing protein, expressed	S19(Phospho)	2800.44	0.979616	T(6): 0.0; S(9): 0.0; S(14): 0.0; S(18): 2.0; S(19): 98.0; S(24): 0.0; S(25): 0.0; S(26): 0.0	0	0	0	2.18213e+07	1.69285e+07	2.92346e+07	0	2.26615e+07	24h specific	0	1.167e-13	292.186	0
AGDRGDSPPPLPDHLR	7	1	1	LOC_Os07g37140.1	expressed protein	S7(Phospho)	1779.82	1	S(7): 100.0	0	2.44939e+06	0	1.67954e+07	2.05627e+07	3.2465e+07	0	2.32744e+07	24h specific	0	3.976e-09	321.411	1
LASIGLENTEANR	5	3	1	LOC_Os11g07020.1	fructose-bisphospate aldolase isozyme, putative, expressed	S3(Phospho)	1467.69	1	S(3): 100.0; T(9): 0.0	0	24978421	0	2.30451e+07	2.46888e+07	23777711	0	2.38372e+07	24h specific	0	4.231e-16	365.53	0
DLPSQPTSPER	6	1	1	LOC_Os01g12280.1	hAT dimerisation domain-containing protein, putative, expressed	S8(Phospho)	1306.57	0.497657	S(4): 0.5; T(7): 49.8; S(8): 49.8	0	0	0	2.50587e+07	2.31341e+07	2.37997e+07	0	2.39975e+07	24h specific	0.002	0.02385	210.601	0
NVSSENPPSHR	3	1	1	LOC_Os01g59850.1	GTPase-activating protein, putative, expressed	S3(Phospho)	1303.54	0.999999	S(3): 100.0; S(4): 0.0; S(9): 0.0	2.41633e+07	0	0	3.01984e+07	0	4.20456e+07	0	2.40814e+07	24h specific	0	2.186e-09	302.658	0
SVGDLTAADLEGK	4	2	1	LOC_Os05g41640.1	phosphoglycerate kinase protein, putative, expressed	S1(Phospho)	1355.61	1	S(1): 100.0; T(6): 0.0	0	1.07061e+07	0	2.35343e+07	2.31779e+07	2.5587e+07	0	2.40997e+07	24h specific	0	4.579e-16	266.061	0
VFSNNNQPHGAAFQHSHSYQDHK	5	3	1	LOC_Os02g48790.4	AML1, putative, expressed	S18(Phospho)	2730.16	0.494866	S(3): 0.0; S(16): 49.5; S(18): 49.5; Y(19): 1.0	0	3.1897e+07	0	2.04642e+07	2.95509e+07	2.246e+07	0	2.41584e+07	24h specific	0.001	0.002264	207.004	0
SIIPQQSFR	3	1	1	LOC_Os06g46366.1	zinc finger, C3HC4 type, domain containing protein, expressed	S7(Phospho)	1155.56	1	S(1): 0.0; S(7): 100.0	0	0	0	3.38643e+07	0	3.97761e+07	0	2.45468e+07	24h specific	0.007	0.09575	198.315	0
SASILSR	6	1	1	LOC_Os10g41749.4	crcB-like protein, expressed	S3(Phospho)	813.387	0.999999	S(1): 0.0; S(3): 100.0; S(6): 0.0	0	2.05517e+07	0	3.96649e+07	1.61159e+07	1.80085e+07	0	2.45965e+07	24h specific	0.001	0.001288	155.837	0
ALHPSPK	2	2	1	LOC_Os05g01540.2	serine/arginine repetitive matrix protein 1, putative, expressed	S5(Phospho)	829.397	1	S(5): 100.0	0	0	0	0	2.97805e+07	4.42758e+07	0	2.46854e+07	24h specific	0.001	0.01482	209.649	0
RSSILGVGSGAAAVLVDLLAPGAAGEFR	3	1	1	LOC_Os05g43460.1	DUF567 domain containing protein, putative, expressed	S3(Phospho)	2734.44	0.0150415	S(2): 98.5; S(3): 1.5; S(9): 0.0	0	0	0	1.85525e+07	3.38462e+07	2.27388e+07	0	2.50458e+07	24h specific	0	4.123e-16	474.196	1
VLVNIEQQSPDIAQGVHGHFTK	2	5	1	LOC_Os01g10940.1	S-adenosylmethionine synthetase 2, putative	S9(Phospho)	2497.24	1	S(9): 100.0; T(21): 0.0	0	0	0	3.60499e+07	0	3.9274e+07	0	2.5108e+07	24h specific	0	5.878e-10	278.657	0
FRSENNAMR	3	1	1	LOC_Os08g30060.2	proton pump interactor, putative, expressed	S3(Phospho)	1204.49	1	S(3): 100.0	0	0	0	3.05971e+07	0	4.66408e+07	0	2.5746e+07	24h specific	0.001	0.01006	148.649	1
APSPSPPPPPR	4	1	1	LOC_Os02g57500.1	expressed protein	S3(Phospho)	1179.56	0.999998	S(3): 100.0; S(5): 0.0	0	0	0	0	6.68592e+07	1.08109e+07	0	2.589e+07	24h specific	0	8.187e-05	205.268	0
GGDPVEEDVDICGNASPILIEK	5	4	1	LOC_Os02g38980.4	bromodomain domain containing protein, expressed	C12(Carbamidomethyl); S16(Phospho)	2407.08	1	S(16): 100.0	1.66487e+07	0	0	2.67129e+07	2.92817e+07	2.21017e+07	0	2.60321e+07	24h specific	0	4.22e-16	489.261	0
SVSPGNQVEGNNK	3	3	1	LOC_Os01g36860.3	DEAD-box ATP-dependent RNA helicase 40, putative, expressed	S3(Phospho)	1409.61	0.999834	S(1): 0.0; S(3): 100.0	47062232	0	0	35580032	0	4.28521e+07	0	2.6144e+07	24h specific	0	1.563e-09	251.939	0
DQQEIDEDSHRSPMEDEGHYEK	5	1	1	LOC_Os12g38970.1	VIP4, putative, expressed	S12(Phospho)	2754.06	0.5	S(9): 50.0; S(12): 50.0; Y(20): 0.0	0	0	9.77121e+06	0	3.85996e+07	3.98494e+07	0	2.61497e+07	24h specific	0	4.231e-16	338.299	1
TISDELPQEPAK	10	1	1	LOC_Os02g39920.1	AT hook motif family protein, expressed	S3(Phospho)	1407.64	1	T(1): 0.0; S(3): 100.0	0	0	0	5.85213e+07	0	21848172	0	2.67898e+07	24h specific	0	2.088e-09	323.734	0
VLGNVDTLHNILIPTLSVLSIAR	3	1	1	ChrSy.fgenesh.mRNA.86	#N/A	S17(Phospho)	2538.42	1	T(7): 0.0; T(15): 0.0; S(17): 100.0; S(20): 0.0	0	0	0	2.73383e+07	25618682	2.80514e+07	0	2.70028e+07	24h specific	0	4.22e-16	474.685	0
TFEQAQSLGIPLSTLDDHPR	3	1	1	LOC_Os07g08030.1	ribose-5-phosphate isomerase A, putative, expressed	S7(Phospho)	2305.07	1	T(1): 0.0; S(7): 100.0; S(13): 0.0; T(14): 0.0	0	4.66133e+07	0	0	2.91841e+07	5.24058e+07	0	2.71967e+07	24h specific	0	7.248e-16	287.845	0
STSLSFR	4	1	1	LOC_Os01g50100.1	ABC transporter, ATP-binding protein, putative, expressed	S5(Phospho)	877.383	0.999898	S(1): 0.0; T(2): 0.0; S(3): 0.0; S(5): 100.0	0	0	5.23044e+06	6.02891e+07	2.16581e+07	0	0	2.73157e+07	24h specific	0.006	0.09897	147.638	0
DLEIGSPR	5	1	1	LOC_Os07g49460.3	response regulator receiver domain containing protein, expressed	S6(Phospho)	966.431	1	S(6): 100.0	0	0	5.41164e+07	41978506	4.15613e+07	0	0	2.78466e+07	24h specific	0.001	0.01525	167.63	0
GTSAEELESHVEDK	6	1	1	LOC_Os06g34710.1	expressed protein	S3(Phospho)	1610.66	0.999889	T(2): 0.0; S(3): 100.0; S(9): 0.0	2.55903e+07	0	0	2.71498e+07	2.56766e+07	3.19745e+07	0	2.8267e+07	24h specific	0	7.578e-06	267.518	0
TSSAPPNLDEQKR	4	1	1	LOC_Os07g36940.1	eukaryotic translation initiation factor 4G, putative, expressed	S3(Phospho)	1522.69	0.99954	T(1): 0.0; S(2): 0.0; S(3): 100.0	0	0	0	1.26935e+07	2.56695e+07	47909722	0	2.87576e+07	24h specific	0	0.004299	214.139	1
MVSPLLDLHADYDENSLPSPTR	4	1	1	LOC_Os11g31890.1	NLI interacting factor-like phosphatase, putative, expressed	S19(Phospho)	2550.16	0.999785	S(3): 0.0; Y(12): 0.0; S(16): 0.0; S(19): 100.0; T(21): 0.0	0	3.26496e+07	0	3.02198e+07	3.02267e+07	2.59615e+07	0	2.88027e+07	24h specific	0	2.588e-06	327.857	0
ASRDSDVNLSLK	4	3	1	LOC_Os03g15650.2	vacuolar sorting protein, putative, expressed	S5(Phospho)	1384.65	0.999999	S(2): 0.0; S(5): 100.0; S(10): 0.0	0	0	0	2.79863e+07	2.77219e+07	3.11953e+07	0	2.89678e+07	24h specific	0	5.198e-09	358.068	1
FAESVSAPLSAPSGVAAAR	6	2	1	LOC_Os11g33120.2	respiratory burst oxidase, putative, expressed	S6(Phospho)	1867.91	0.987957	S(4): 1.2; S(6): 98.8; S(10): 0.0; S(13): 0.0	0	0	2.73627e+07	2.69868e+07	30709191	3.15569e+07	0	2.9751e+07	24h specific	0	4.22e-16	395.584	0
GDRSPSLDGADDQMFDAFR	7	1	1	LOC_Os06g48530.1	ZOS6-09 - C2H2 zinc finger protein, expressed	S4(Phospho)	2179.87	0.99986	S(4): 100.0; S(6): 0.0	0	0	0	2.63979e+07	4.04342e+07	2.40183e+07	0	3.02835e+07	24h specific	0	4.231e-16	456.416	1
SGSSLQLSHTLR	6	1	1	LOC_Os03g49500.2	ethylene receptor, putative, expressed	S1(Phospho)	1365.66	0.986564	S(1): 98.7; S(3): 1.3; S(4): 0.0; S(8): 0.0; T(10): 0.0	3.17934e+07	0	0	3.25195e+07	2.90191e+07	2.96956e+07	0	3.04114e+07	24h specific	0	0.0005998	217.59	0
VIHDNFGIIEGLMTTVHAITATQK	4	4	1	LOC_Os08g03290.3	glyceraldehyde-3-phosphate dehydrogenase, putative, expressed	T22(Phospho)	2689.35	0.98973	T(14): 0.0; T(15): 0.0; T(20): 1.0; T(22): 99.0	1.17119e+07	0	0	5.09154e+07	4.23118e+07	0	0	3.10757e+07	24h specific	0	4.231e-16	603.874	0
SHDGDNVAADEDDDDDVQWQTDTSLEAAK	2	2	1	LOC_Os09g15770.1	CPuORF13 - conserved peptide uORF-containing transcript, expressed	S1(Phospho)	3242.27	1	S(1): 100.0; T(21): 0.0; T(23): 0.0; S(24): 0.0	0	0	0	0	4.33772e+07	5.25284e+07	0	3.19685e+07	24h specific	0	4.231e-16	344.982	0
LPSVNEAIVVPTQVNYVGK	3	1	1	LOC_Os02g52390.1	M16 domain containing zinc peptidase, putative, expressed	S3(Phospho)	2107.08	1	S(3): 100.0; T(12): 0.0; Y(16): 0.0	0	0	0	3.36369e+07	3.19457e+07	3.30282e+07	0	3.28703e+07	24h specific	0	4.123e-16	433.175	0
VLSDLGSHPR	4	1	1	LOC_Os03g63560.1	pentatricopeptide, putative, expressed	S3(Phospho)	1160.55	1	S(3): 100.0; S(7): 0.0	0	0	0	3.64728e+07	2.63573e+07	3.67037e+07	0	3.31779e+07	24h specific	0	1.096e-06	259.362	0
AGSFSFK	3	1	1	LOC_Os03g51250.1	adenylyl cyclase-associated protein, putative, expressed	S3(Phospho)	823.34	1	S(3): 100.0; S(5): 0.0	0	2.55528e+07	0	0	9.86077e+06	90292467	0	3.33844e+07	24h specific	0.001	0.01048	180.281	0
SGSTSPSLVR	8	1	1	LOC_Os02g57390.1	pumilio-family RNA binding protein, putative, expressed	S3(Phospho); S5(Phospho)	1150.46	0.482664	S(1): 1.7; S(3): 96.5; T(4): 1.7; S(5): 50.0; S(7): 50.0	0	3.54825e+07	0	3.66699e+07	3.2672e+07	33580432	0	3.43075e+07	24h specific	0.001	0.01154	150.676	0
GDRSPSLDGADDQMFDAFR	5	1	1	LOC_Os06g48530.1	ZOS6-09 - C2H2 zinc finger protein, expressed	S4(Phospho); S6(Phospho)	2259.85	1	S(4): 100.0; S(6): 100.0	0	0	1.42758e+07	2.51342e+07	3.75065e+07	4.12026e+07	0	3.46144e+07	24h specific	0	1.218e-10	492.53	1
VGSATNWAATWDDAAA	3	1	1	LOC_Os04g58280.2	stem-specific protein TSJT1, putative, expressed	S3(Phospho)	1686.68	0.999643	S(3): 100.0; T(5): 0.0; T(10): 0.0	0	0	22351522	0	5.15773e+07	53692313	0	3.50899e+07	24h specific	0.002	0.02393	189.124	0
KTSPGSSPASVAAAPGGLDAVR	8	1	1	LOC_Os02g45110.1	MT-A70 domain containing protein, expressed	S3(Phospho); S6(Phospho)	2155.97	0.998878	T(2): 0.1; S(3): 99.9; S(6): 99.9; S(7): 0.1; S(10): 0.0	0	0	0	5.24329e+07	1.47537e+07	4.58879e+07	0	3.76915e+07	24h specific	0	3.283e-07	271.109	1
DLFGSDNEDYVK	3	2	1	LOC_Os05g32580.2	glycine-rich protein, putative, expressed	S5(Phospho)	1481.59	1	S(5): 100.0; Y(10): 0.0	0	0	0	2.69982e+07	4.41105e+07	4.27553e+07	0	3.79547e+07	24h specific	0	7.406e-10	331.208	0
SKSFTSLAEATASPAAAANELAKPENPFNK	4	1	1	LOC_Os09g32330.1	expressed protein	S3(Phospho)	3142.51	0.999661	S(1): 0.0; S(3): 100.0; T(5): 0.0; S(6): 0.0; T(11): 0.0; S(13): 0.0	3.51245e+07	0	0	4.43122e+07	4.44553e+07	2.53786e+07	0	3.80487e+07	24h specific	0	4.123e-16	467.91	1
GSSFLAGNLSFSR	3	3	1	LOC_Os12g06810.2	WD domain, G-beta repeat domain containing protein, expressed	S10(Phospho)	1422.64	0.0133928	S(2): 0.0; S(3): 0.0; S(10): 1.3; S(12): 98.7	0	0	4.45366e+07	0	61492814	54904426	0	38799080	24h specific	0	2.652e-06	158.988	0
VTIADSDLSSSTPNK	4	1	1	LOC_Os07g06740.2	CAMK_CAMK_like.31 - CAMK includes calcium/calmodulin depedent protein kinases, expressed	S6(Phospho)	1614.73	1	T(2): 0.0; S(6): 100.0; S(9): 0.0; S(10): 0.0; S(11): 0.0; T(12): 0.0	0	2.44133e+07	0	3.97406e+07	3.81269e+07	3.98008e+07	0	39222744	24h specific	0	4.22e-16	393.354	0
KLTLQLDLEKPSLGDEKSPSER	6	3	1	LOC_Os07g38360.2	expressed protein	S18(Phospho)	2563.31	0.5	T(3): 0.0; S(12): 0.0; S(18): 50.0; S(20): 50.0	0	0	6.32934e+07	3.01747e+07	3.88815e+07	4.98982e+07	0	3.96515e+07	24h specific	0	2.74e-07	477.308	2
LRSFGLYR	4	2	1	LOC_Os05g46340.1	expressed protein	S3(Phospho)	1091.54	1	S(3): 100.0; Y(7): 0.0	0	0	0	5.16261e+07	1.91196e+07	5.26287e+07	0	4.11248e+07	24h specific	0.002	0.01717	213.276	1
SFSGACFNCGESGHR	8	2	1	LOC_Os03g61220.2	DEAD-box ATP-dependent RNA helicase 3, putative, expressed	S1(Phospho); C6(Carbamidomethyl); C9(Carbamidomethyl)	1752.63	0.999912	S(1): 100.0; S(3): 0.0; S(12): 0.0	0	3.00555e+07	0	34075415	41527704	4.86244e+07	0	4.14092e+07	24h specific	0	4.231e-16	380.138	0
DNVALPSDSFK	5	2	1	LOC_Os05g07130.2	6PF-2-K/Fru-2,6-P2ASE liver isozyme, putative, expressed	S9(Phospho)	1272.55	1	S(7): 0.0; S(9): 100.0	0	3.64542e+07	0	40193354	3.68509e+07	4.7542e+07	0	4.15287e+07	24h specific	0	3.164e-07	296.095	0
INSTVESNEVSLSK	4	1	1	LOC_Os08g10580.1	expressed protein	S3(Phospho)	1586.73	0.999866	S(3): 100.0; T(4): 0.0; S(7): 0.0; S(11): 0.0; S(13): 0.0	1.27239e+07	0	0	40289639	3.80142e+07	4.86595e+07	0	4.23211e+07	24h specific	0	1.37e-13	274.544	0
NPSINIVCVEPSESPVISGGSPGPHK	4	1	1	LOC_Os06g36840.1	cysteine synthase, putative, expressed	C8(Carbamidomethyl); S21(Phospho)	2738.29	0.999786	S(3): 0.0; S(12): 0.0; S(14): 0.0; S(18): 0.0; S(21): 100.0	0	36724129	0	4.51579e+07	43037561	4.12434e+07	0	4.31463e+07	24h specific	0	1.019e-06	435.206	0
RDSSPPPPPSR	4	1	1	LOC_Os12g35030.1	plus-3 domain containing protein, expressed	S3(Phospho)	1272.57	0.5	S(3): 50.0; S(4): 50.0; S(10): 0.0	1.82751e+07	0	0	25470507	0	1.05618e+08	0	4.36962e+07	24h specific	0.002	0.0706	114.915	1
MDKPSADASFHLSDDPDASER	7	2	1	LOC_Os03g15920.2	expressed protein	S13(Phospho)	2370.96	0.998661	S(5): 0.1; S(9): 0.1; S(13): 99.9; S(19): 0.0	0	7.63425e+07	0	0	8.10308e+07	5.05493e+07	0	4.386e+07	24h specific	0	0.009652	205.182	0
NNGSSIGSPGPGR	5	1	1	LOC_Os07g39560.3	RNA recognition motif containing protein, putative, expressed	S8(Phospho)	1279.55	1	S(4): 0.0; S(5): 0.0; S(8): 100.0	0	0	0	4.44578e+07	5875397	8.24429e+07	0	4.42587e+07	24h specific	0	0.001428	181.929	0
AAAALPSLEDVSPSHPNSDDEK	6	1	1	LOC_Os12g34330.1	protein binding protein, putative, expressed	S12(Phospho); S18(Phospho)	2409.99	0.979082	S(7): 0.0; S(12): 100.0; S(14): 2.1; S(18): 98.0	0	0	5.88761e+07	4.09635e+07	4.30808e+07	51334026	0	4.51261e+07	24h specific	0	0.001703	292.318	0
GGAPAEFQPSFR	7	3	1	LOC_Os02g34460.2	40S ribosomal protein S10, putative, expressed	S10(Phospho)	1343.58	1	S(10): 100.0	55562189	0	0	0	5.95027e+07	7.86396e+07	0	4.60474e+07	24h specific	0	4.231e-16	402.656	0
SPPREPEPEPVKEEEPEPDMNEIK	3	1	1	LOC_Os03g16800.1	clathrin assembly protein, putative, expressed	S1(Phospho); M20(Oxidation)	2898.28	1	S(1): 100.0	0	0	6.25368e+07	0	6.34696e+07	7.69317e+07	0	4.68004e+07	24h specific	0	3.622e-08	411.993	2
LKESFESSPR	11	1	1	LOC_Os07g27300.1	RNA-binding protein Luc7-like, putative, expressed	S7(Phospho)	1259.57	0.5	S(4): 0.0; S(7): 50.0; S(8): 50.0	0	4.32373e+07	0	4.73778e+07	46681385	47551588	0	4.72036e+07	24h specific	0.001	0.01006	266.432	1
RRDDYSASPQR	4	3	1	LOC_Os02g15310.1	RNA recognition motif containing protein, expressed	S6(Phospho); S8(Phospho)	1510.58	0.986563	Y(5): 1.3; S(6): 98.7; S(8): 100.0	0	7.90697e+07	0	5.77636e+07	0	85645276	0	4.7803e+07	24h specific	0.001	0.00161	206.363	2
CVLVESSSPR	6	2	1	LOC_Os06g39344.2	enoyl-CoA hydratase/isomerase family protein, putative, expressed	C1(Carbamidomethyl); S7(Phospho)	1213.53	0.333333	S(6): 33.3; S(7): 33.3; S(8): 33.3	0	0	0	0	7.24583e+07	7.62237e+07	0	4.95607e+07	24h specific	0	0.0002672	220.524	0
TAAEGDATPLFQPSPTQEAAVLPITVPHPHGWR	6	1	1	LOC_Os09g36890.2	hydroxyproline-rich glycoprotein family protein, putative, expressed	S14(Phospho)	3571.75	0.5	T(1): 0.0; T(8): 0.0; S(14): 50.0; T(16): 50.0; T(25): 0.0	0	0	0	5.48364e+07	5.26035e+07	4.51256e+07	0	5.08552e+07	24h specific	0	4.22e-16	313.773	0
SQSATGSLHGAQHNPVAADILR	6	1	1	LOC_Os07g49270.1	AMP deaminase, putative, expressed	S3(Phospho)	2310.1	0.999286	S(1): 0.0; S(3): 99.9; T(5): 0.0; S(7): 0.0	0	0	0	43515156	4.49748e+07	6.53092e+07	0	5.12664e+07	24h specific	0	2.815e-13	253.061	0
TVDGPSSKDWR	4	7	2	LOC_Os08g03290.3 ;LOC_Os04g40950.2	glyceraldehyde-3-phosphate dehydrogenase, putative, expressed	S6(Phospho)	1327.57	0.5	T(1): 0.0; S(6): 50.0; S(7): 50.0	7.3621e+07	0	0	7.74151e+07	7.97132e+07	0	0	5.23761e+07	24h specific	0.005	0.11	252.73	1
SADKQAVEDEGNTTPVPDTVQVGSSPK	3	1	1	LOC_Os01g54100.1	CK1_CaseinKinase_1a.2 - CK1 includes the casein kinase 1 kinases, expressed	S1(Phospho)	2836.29	1	S(1): 100.0; T(13): 0.0; T(14): 0.0; T(19): 0.0; S(24): 0.0; S(25): 0.0	0	0	0	5.55651e+07	5.32251e+07	5.32853e+07	0	5.40251e+07	24h specific	0	7.224e-16	270.93	1
RPQSPPSLPAEVVPAFAPPESEDEESWVWSQIK	4	1	1	LOC_Os05g45710.1	serine acetyltransferase protein, putative, expressed	S4(Phospho)	3769.79	0.999688	S(4): 100.0; S(7): 0.0; S(21): 0.0; S(26): 0.0; S(30): 0.0	0	6.71305e+07	0	3.94998e+07	4.2017e+07	8.46453e+07	0	5.53874e+07	24h specific	0	4.123e-16	488.447	0
AFSGLGGLGVDEPAMVSALAK	4	1	1	LOC_Os05g31750.1	annexin, putative, expressed	S3(Phospho); M15(Oxidation)	2086	1	S(3): 100.0; S(17): 0.0	0	0	5.81623e+07	61632728	55466034	49187622	0	5.54288e+07	24h specific	0	4.22e-16	389.739	0
LLSEEISFQK	2	1	1	LOC_Os05g48500.3	expressed protein	S7(Phospho)	1273.61	1	S(3): 0.0; S(7): 100.0	0	0	0	0	8.74409e+07	7.88508e+07	0	55430559	24h specific	0.001	0.001454	255.165	0
VLRPAEVGVTEGGPIEEEPEEKSDKSD	5	2	1	LOC_Os08g25090.1	co-chaperone GrpE protein, putative, expressed	S23(Phospho); S26(Phospho)	3056.35	1	T(10): 0.0; S(23): 100.0; S(26): 100.0	0	1.1432e+07	0	6.5255e+07	6.13843e+07	4.00082e+07	0	5.55491e+07	24h specific	0	5.729e-16	516.529	2
IGLATSPSTTAVQDR	7	1	1	LOC_Os01g67120.1	rhodanese-like domain containing protein, putative, expressed	S8(Phospho)	1596.77	0.999748	T(5): 0.0; S(6): 0.0; S(8): 100.0; T(9): 0.0; T(10): 0.0	2.95267e+07	0	0	5.55616e+07	4.98895e+07	6.22418e+07	0	5.58976e+07	24h specific	0	4.231e-16	305.999	0
MPSAVGYQPTLSTEMGSLQER	4	5	2	LOC_Os10g21266.1 ;LOC_Os06g39740.1	ATP synthase subunit beta, putative	S3(Phospho); M15(Oxidation)	2378.04	1	S(3): 100.0; Y(7): 0.0; T(10): 0.0; S(12): 0.0; T(13): 0.0; S(17): 0.0	0	0	0	0	109571187	5.97685e+07	0	5.64466e+07	24h specific	0	4.231e-16	409.149	0
ALSHIGMNR	4	1	1	LOC_Os09g38090.1	expressed protein	S3(Phospho)	1078.49	1	S(3): 100.0	72959869	0	0	9.62191e+07	9.41652e+07	0	0	63461455	24h specific	0.001	0.01058	238.041	0
DGSLQLTTTQ	8	1	1	LOC_Os07g38120.1	CAMK_CAMK_like.34 - CAMK includes calcium/calmodulin depedent protein kinases, expressed	S3(Phospho)	1143.5	1	S(3): 100.0; T(7): 0.0; T(8): 0.0; T(9): 0.0	88960328	0	0	6.02527e+07	4.16549e+07	9.18785e+07	0	6.45954e+07	24h specific	0.001	0.05097	252.289	0
AAPSPSLDAIFDSFKEPSAPDAPPKPK	4	1	1	LOC_Os12g36180.1	auxilin, putative, expressed	S13(Phospho)	2860.38	0.999983	S(4): 0.0; S(6): 0.0; S(13): 100.0; S(18): 0.0	0	0	0	6.87463e+07	4.70908e+07	8.08818e+07	0	6.5573e+07	24h specific	0	2.523e-13	309.616	1
GPLAISPTR	6	1	1	LOC_Os12g06890.1	OsNucAP3 - Putative Nucleoporin Autopeptidase homologue, expressed	S6(Phospho)	991.5	0.992264	S(6): 99.2; T(8): 0.8	6.63434e+07	0	0	6.86816e+07	5.02058e+07	7.91222e+07	0	6.60032e+07	24h specific	0	4.411e-05	234.588	0
ELDYLVGAVSSPK	7	2	1	LOC_Os05g41640.1	phosphoglycerate kinase protein, putative, expressed	S11(Phospho)	1457.69	0.987138	Y(4): 0.0; S(10): 1.3; S(11): 98.7	4.44598e+06	0	0	5.99362e+07	82008248	6.5355e+07	0	6.90998e+07	24h specific	0	6.557e-16	261.662	0
RSSFSVVR	3	1	1	LOC_Os05g04830.1	expressed protein	S3(Phospho)	1017.49	0.999969	S(2): 0.0; S(3): 100.0; S(5): 0.0	0	1.45975e+08	0	0	1.02663e+08	1.09088e+08	0	7.05836e+07	24h specific	0.001	0.001249	289.25	1
AQGTAPSAGGGAAVPTPSAAAAVSTTTTTPPGTPR	3	1	1	LOC_Os09g20860.1	calmodulin-binding protein, putative, expressed	N-Term(Acetyl); T33(Phospho)	3199.53	0.987789	T(4): 0.0; S(7): 0.0; T(16): 0.0; S(18): 0.0; S(24): 0.0; T(25): 0.0; T(26): 0.0; T(27): 0.0; T(28): 0.0; T(29): 1.2; T(33): 98.8	0	0	0	5.98584e+07	7.75991e+07	78239863	0	7.18991e+07	24h specific	0	4.22e-16	430.864	0
KNLSMVYNR	3	1	1	LOC_Os07g32880.1	ATP synthase gamma chain, putative, expressed	S4(Phospho); M5(Oxidation)	1220.55	0.999761	S(4): 100.0; Y(7): 0.0	0	0	0	6.83369e+07	76057851	80016889	0	7.48039e+07	24h specific	0.001	0.001308	158.522	1
GQQQGLPGSSSPK	7	1	1	LOC_Os01g10690.1	POLD3 - Putative DNA polymerase delta complex subunit, expressed	S9(Phospho)	1350.61	0.98686	S(9): 98.7; S(10): 1.3; S(11): 0.0	8.82821e+07	0	0	7.3816e+07	7.53922e+07	79795943	0	7.63347e+07	24h specific	0	0.008501	233.287	0
MVSLPVGRSPR	4	2	1	LOC_Os01g26940.1	transposon protein, putative, CACTA, En/Spm sub-class, expressed	S9(Phospho)	1278.64	1	S(3): 0.0; S(9): 100.0	1.01583e+08	0	0	8.37393e+07	7.4515e+07	8.32218e+07	0	8.04921e+07	24h specific	0.002	0.01413	293.012	1
DRSPYMQHSR	3	3	1	LOC_Os02g07070.3	RNA recognition motif family protein, expressed	S3(Phospho)	1356.55	0.5	S(3): 50.0; Y(5): 50.0; S(9): 0.0	0	0	0	1.22708e+08	4.63177e+07	7.89278e+07	0	8.2651e+07	24h specific	0.001	0.002157	143.654	1
KNPKPPPNPSPSSSPLAQTLASIR	5	2	1	LOC_Os02g15220.4	bromodomain containing protein, expressed	S10(Phospho); S13(Phospho)	2644.29	0.490097	S(10): 98.0; S(12): 2.0; S(13): 50.0; S(14): 50.0; T(19): 0.0; S(22): 0.0	0	0	0	7.08554e+07	9.10661e+07	9.41251e+07	0	8.53489e+07	24h specific	0	7.008e-14	370.225	1
KLLPGSVDG	5	1	1	LOC_Os02g49680.1	arsenate reductase, putative, expressed	S6(Phospho)	965.472	1	S(6): 100.0	0	0	1.52375e+08	0	1.12908e+08	1.55778e+08	0	8.95618e+07	24h specific	0.001	0.006877	199.444	1
WGSPDPYGR	4	1	1	LOC_Os03g16800.1	clathrin assembly protein, putative, expressed	S3(Phospho)	1114.44	1	S(3): 100.0; Y(7): 0.0	0	0	6.36715e+07	8.7404e+07	8.16964e+07	1.01015e+08	0	9.00384e+07	24h specific	0	0.001249	205.336	0
ASGSRSPPKF	8	1	1	LOC_Os03g03830.1	EF hand family protein, putative, expressed	S4(Phospho)	1113.51	0.5	S(2): 0.0; S(4): 50.0; S(6): 50.0	0	1.75246e+08	0	5.75425e+07	99332779	1.16585e+08	0	9.11533e+07	24h specific	0.002	0.02075	239.574	2
KDSELTNEDEKPIAPKPNDQVPEVSPDLGSPIK	5	1	1	LOC_Os03g26630.2	SAP domain containing protein, expressed	S30(Phospho)	3666.78	1	S(3): 0.0; T(6): 0.0; S(25): 0.0; S(30): 100.0	0	1.05036e+08	0	9.82908e+07	8.18938e+07	9.44878e+07	0	9.15575e+07	24h specific	0	4.22e-16	471.779	1
RKPASPPR	3	2	1	LOC_Os01g72890.2	transposon protein, putative, CACTA, En/Spm sub-class, expressed	S5(Phospho)	988.509	1	S(5): 100.0	122673490	0	0	104569393	0	1.85916e+08	0	9.68283e+07	24h specific	0.001	0.0232	182.879	1
FEFEPVDKLDS	3	2	1	LOC_Os10g21268.1	ribulose bisphosphate carboxylase large chain precursor, putative, expressed	S11(Phospho)	1405.59	1	S(11): 100.0	0	1.57285e+08	0	1.52966e+08	0	187245075	0	1.13404e+08	24h specific	0	0.02215	306.847	1
RRDDYSASPPR	9	1	1	LOC_Os12g38430.1	SR repressor protein, putative, expressed	Y5(Phospho); S6(Phospho)	1479.58	0.333333	Y(5): 66.7; S(6): 66.7; S(8): 66.7	0	91758629	0	97675116	1.3152e+08	1.2571e+08	0	1.18302e+08	24h specific	0.001	0.0128	255.011	2
RRPDSPPIR	2	2	1	LOC_Os01g72890.2	transposon protein, putative, CACTA, En/Spm sub-class, expressed	S5(Phospho)	1173.59	1	S(5): 100.0	0	0	0	1.81966e+08	0	1.74544e+08	0	1.18837e+08	24h specific	0.007	0.103	176.205	1
QQQAGGVGDGVSPGNVPVCYYGPGGRVPSSLERR	12	1	1	LOC_Os03g10030.1	membrane associated DUF588 domain containing protein, putative, expressed	C19(DeStreak); Y21(Phospho); S30(Phospho)	3679.65	0.048363	S(12): 0.7; Y(20): 85.1; Y(21): 85.1; S(29): 14.5; S(30): 14.5	0	0	4.3047e+08	2.02327e+08	1.51011e+07	161262512	0	1.2623e+08	24h specific	0	0.01005	90.1648	2
LHSSFSMK	2	1	1	LOC_Os03g10180.1	expressed protein	S6(Phospho)	1016.43	0.991262	S(3): 0.0; S(4): 0.9; S(6): 99.1	0	0	0	0	1.87181e+08	1.93127e+08	0	1.26769e+08	24h specific	0.003	0.03171	166.063	0
TPSPPPR	3	5	1	LOC_Os03g14930.1	retrotransposon protein, putative, unclassified	S3(Phospho)	831.377	1	T(1): 0.0; S(3): 100.0	0	0	0	2.14761e+08	0	2.54803e+08	0	1.56521e+08	24h specific	0.001	0.01516	176.411	0
HREESLSPSK	6	1	1	LOC_Os01g01150.2	RNA recognition motif, putative, expressed	S5(Phospho); S7(Phospho)	1329.53	1	S(5): 100.0; S(7): 100.0; S(9): 0.0	0	2.6456e+08	0	196931984	1.79015e+08	251019576	0	2.08989e+08	24h specific	0.001	0.01116	196.059	1
SITPPADR	5	1	1	LOC_Os08g29650.1	RNA recognition motif containing protein, expressed	S1(Phospho); T3(Phospho)	1016.39	1	S(1): 100.0; T(3): 100.0	0	0	0	2.25154e+08	2.06551e+08	200945330	0	2.10884e+08	24h specific	0.005	0.08848	228.25	0
APTPRPPTPASLQPESPGVFFTAAAAAAPVGSSHR	7	2	1	LOC_Os07g36600.2	universal stress protein domain containing protein, putative, expressed	S16(Phospho)	3520.74	1	T(3): 0.0; T(8): 0.0; S(11): 0.0; S(16): 100.0; T(22): 0.0; S(32): 0.0; S(33): 0.0	0	0	0	2.73901e+08	2.31672e+08	252626612	0	2.52733e+08	24h specific	0	4.22e-16	469.22	0
TEPEVIRSPR	5	1	1	LOC_Os10g42420.1	GTPase-activating protein, putative, expressed	S8(Phospho)	1263.61	1	T(1): 0.0; S(8): 100.0	443569092	0	0	288405975	2.57636e+08	2.84465e+08	0	2.76836e+08	24h specific	0.002	0.06561	285.619	1
NPDPSSPPHHGK	3	3	1	LOC_Os01g36860.3	DEAD-box ATP-dependent RNA helicase 40, putative, expressed	S6(Phospho)	1349.57	0.999999	S(5): 0.0; S(6): 100.0	0	592157096	0	6.84973e+08	0	2.18936e+08	0	3.01303e+08	24h specific	0	0.0003294	314.259	0
RLSLSPFR	4	1	1	LOC_Os09g38090.1	expressed protein	S3(Phospho)	1055.54	0.992608	S(3): 99.3; S(5): 0.7	0	0	0	3.16936e+08	2.60533e+08	3.37462e+08	0	3.04977e+08	24h specific	0	0.002012	189.177	1
This is the end of this table

## Sheet: Down-phosphorylated peptides
Sequence	# PSMs	# Proteins	# Protein Groups	Protein Group Accessions	Annotation	Modifications	MH+ [Da]	phosphoRS Isoform Probability	phosphoRS Site Probabilities	0h-1: intensity	0h-2: intensity	0h-3: intensity	24h-1: intensity	24h-2: intensity	24h-3: intensity	average 0h	average 24h	24h/0h	q-Value	PEP	phosphoRS Binomial Peptide Score	# Missed Cleavages
SKEVSEEPEHVRPK	8	1	1	LOC_Os04g16450.1	aquaporin protein, putative, expressed	N-Term(Acetyl); S1(Phospho)	1772.83	1	S(1): 100.0; S(5): 0.0	8.88395e+07	4.34676e+07	2.41606e+07	8.31419e+06	7.52671e+06	0	5.21559e+07	5.2803e+06	0.101241	0	2.05e-06	380.957	1
SGPLGNQPSR	11	2	1	LOC_Os08g13350.2	expressed protein	S1(Phospho)	1092.49	1	S(1): 100.0; S(9): 0.0	2.17513e+07	3.60558e+07	2.42137e+07	4127363	1.69264e+06	4.1836e+06	2.73403e+07	3.33454e+06	0.121964	0	0.0007844	217.004	0
GPSILGSVLSLTSR	11	1	1	LOC_Os02g13560.1	transporter family protein, putative, expressed	S10(Phospho); S13(Phospho)	1546.75	0.000116107	S(3): 0.0; S(7): 0.0; S(10): 100.0; T(12): 100.0; S(13): 0.0	54654174	6.43089e+07	8.21521e+07	1.10988e+07	1.34674e+07	0	6.70384e+07	8.18873e+06	0.12215	0	0.0002677	400.597	0
VMSAASPASPTSPSTPAPAR	5	3	1	LOC_Os02g54820.3	trehalose-6-phosphate synthase, putative, expressed	S9(Phospho); T11(Phospho)	2042.87	0.495332	S(3): 0.0; S(6): 0.0; S(9): 100.0; T(11): 49.5; S(12): 49.5; S(14): 0.9; T(15): 0.0	8.16879e+06	12200475	1.03687e+07	0	1.387e+06	2.37591e+06	1.0246e+07	1.25431e+06	0.122419	0	0.00501	328.355	0
QEVAPQDEASADSPAVK	9	1	1	LOC_Os07g49380.1	PWWP domain containing protein, expressed	S13(Phospho)	1821.79	1	S(10): 0.0; S(13): 100.0	2.3312e+07	40221712	3.65293e+07	0	1.11462e+07	8.6329e+06	3.33543e+07	6.59304e+06	0.197667	0	3.798e-06	511.555	0
LGSSAYSLR	8	1	1	LOC_Os05g50280.1	transporter family protein, putative, expressed	S3(Phospho); S4(Phospho)	1113.44	1	S(3): 100.0; S(4): 100.0; Y(6): 0.0; S(7): 0.0	2.29174e+08	2.26201e+08	1.83832e+08	6.16721e+07	0	7.10563e+07	2.13069e+08	4.42428e+07	0.207645	0	0.001249	328.897	0
ASKEEVAVETVEGGAAAAK	9	1	1	LOC_Os09g36930.1	aquaporin protein, putative, expressed	N-Term(Acetyl); S2(Phospho)	1938.91	1	S(2): 100.0; T(10): 0.0	7.97557e+07	8.986e+07	9.01275e+07	1.80945e+07	1.90415e+07	1.94352e+07	8.65811e+07	1.8857e+07	0.217796	0	1.624e-08	397.503	1
MPEIMGSMR	20	2	1	LOC_Os10g39440.2	transporter family protein, putative, expressed	S7(Phospho); M8(Oxidation)	1147.44	1	S(7): 100.0	3.14048e+07	3.3369e+07	2.78337e+07	9.67573e+06	1.09806e+07	0	3.08692e+07	6.88546e+06	0.223053	0	0.01915	276.064	0
SLNSPNKPER	7	1	1	LOC_Os03g16369.2	retrotransposon protein, putative, unclassified, expressed	S4(Phospho)	1221.57	1	S(1): 0.0; S(4): 100.0	4.12922e+08	4.9014e+08	4.58015e+08	0	6.52734e+06	3.09291e+08	4.53692e+08	1.05273e+08	0.232036	0	0.006868	234.264	0
IYLHQEEVPGSR	20	1	1	LOC_Os02g13560.1	transporter family protein, putative, expressed	S11(Phospho)	1507.7	1	Y(2): 0.0; S(11): 100.0	265419002	342950033	2.53512e+08	7.45667e+07	8.29995e+07	4.40262e+07	2.87294e+08	6.71974e+07	0.233898	0	0.004404	380.742	0
GAASASGGGGAAPEAQQQLSGGGDTPRR	5	1	1	LOC_Os07g02710.1	expressed protein	T25(Phospho)	2591.17	0.0221651	S(4): 0.0; S(6): 0.0; S(20): 97.8; T(25): 2.2	1.1354e+08	1.17333e+08	80704195	4.20421e+07	3.12309e+07	0	1.03859e+08	2.44243e+07	0.235169	0	2.94e-05	267.691	1
INSGGISQQLISPLGNK	5	3	1	LOC_Os03g44900.3	CCR4-NOT transcription factor, putative, expressed	S12(Phospho)	1805.92	1	S(3): 0.0; S(7): 0.0; S(12): 100.0	5.77772e+07	7.78432e+07	7.68918e+07	27492365	0	23609799	7.08374e+07	1.70341e+07	0.240467	0	4.015e-08	489.384	0
IAAATASAYSDDDDDSDEAQATRPEGEVK	13	2	1	LOC_Os01g03760.2	expressed protein	S10(Phospho)	3078.27	0.99963	T(5): 0.0; S(7): 0.0; Y(9): 0.0; S(10): 100.0; S(16): 0.0; T(22): 0.0	1.01754e+08	1.14499e+08	9.96264e+07	4.73711e+07	7.31576e+06	2.16975e+07	1.05293e+08	2.54615e+07	0.241815	0	1.857e-10	402.087	0
NQNPQPESPSNQSR	6	1	1	LOC_Os10g38970.1	ethylene-responsive element-binding protein, putative, expressed	S8(Phospho)	1662.69	0.991535	S(8): 99.2; S(10): 0.8; S(13): 0.0	4.3673e+07	6.51276e+07	6.31716e+07	0	1.94865e+07	2.27599e+07	5.73241e+07	1.40822e+07	0.245659	0	0.0008904	355.593	0
TPSPCLPPVGVR	11	1	1	LOC_Os02g57390.1	pumilio-family RNA binding protein, putative, expressed	T1(Phospho); S3(Phospho); C5(Carbamidomethyl)	1439.62	1	T(1): 100.0; S(3): 100.0	3212621	5.00867e+06	1.02692e+07	2.28036e+06	2274707	0	6.1635e+06	1.51836e+06	0.246346	0	0.0001739	204.416	0
QVQLISFIAYKPPGCEESGGN	10	4	1	LOC_Os12g17600.1	ribulose bisphosphate carboxylase small chain, chloroplast precursor, putative, expressed	S6(Phospho)	2317.05	1	S(6): 100.0; Y(10): 0.0; S(18): 0.0	8.12134e+07	8.95636e+07	8.83927e+07	1.63368e+07	8.83158e+06	3.86785e+07	8.63899e+07	2.12823e+07	0.246352	0	0.007482	276.845	0
GLGLSYSSGSDIAGDSGK	7	1	1	LOC_Os02g08360.1	RNA recognition motif, putative, expressed	S7(Phospho); S10(Phospho)	1830.71	0.999775	S(5): 0.0; Y(6): 0.0; S(7): 100.0; S(8): 0.0; S(10): 100.0; S(16): 0.0	1.82628e+07	2.2285e+07	2.17137e+07	0	8455224	7.1131e+06	2.07538e+07	5.18944e+06	0.250047	0	9.387e-08	432.057	0
HMSPPTPPAAAEESK	7	1	1	LOC_Os12g10630.1	ZF-HD protein dimerisation region containing protein, expressed	S3(Phospho)	1629.7	1	S(3): 100.0; T(6): 0.0; S(14): 0.0	3.82988e+07	5.72445e+07	3.66382e+07	3.00363e+07	3.31369e+06	0	4.40605e+07	1.11167e+07	0.252305	0	2.667e-05	473.879	0
DGNAATIKEDAK	5	2	1	LOC_Os07g49330.3	phospholipase C, putative, expressed	T6(Phospho)	1312.58	1	T(6): 100.0	1.09444e+08	122178848	125807579	0	5.09784e+07	3.97205e+07	1.19144e+08	3.0233e+07	0.253753	0	1.434e-05	442.517	1
EEEKKEEPEEESDGDLGMSLFD	4	3	1	LOC_Os08g03640.1	60S acidic ribosomal protein P0, putative, expressed	S12(Phospho); M18(Oxidation)	2638.03	1	S(12): 100.0; S(19): 0.0	0	2.25547e+08	2.43765e+08	0	1.17347e+07	114102896	1.56438e+08	4.19459e+07	0.268132	0	1.722e-13	303.575	2
HDSEEPQDLSPPR	4	2	1	LOC_Os08g08080.2	BUD13, putative, expressed	S3(Phospho); S10(Phospho)	1666.61	1	S(3): 100.0; S(10): 100.0	5.99541e+06	1.08693e+07	0	3.09047e+06	1.44098e+06	0	5.62159e+06	1.51048e+06	0.268693	0	0.0008571	303.711	0
IPQPSSGQESPTGK	17	1	1	LOC_Os12g21890.1	PTEN, putative, expressed	S10(Phospho)	1492.67	0.999997	S(5): 0.0; S(6): 0.0; S(10): 100.0; T(12): 0.0	3.49311e+08	4.17799e+08	3.68775e+08	1.54447e+08	1.5302e+08	0	3.78628e+08	1.02489e+08	0.270684	0	7.311e-11	373.529	0
SINSPPRPQDNETCLSPTDK	5	1	1	LOC_Os02g05450.1	Homeobox domain containing protein, expressed	S4(Phospho); C14(Carbamidomethyl)	2336.02	1	S(1): 0.0; S(4): 100.0; T(13): 0.0; S(16): 0.0; T(18): 0.0	3.10809e+06	2.19759e+07	2.78009e+07	1.9282e+06	0	1.26036e+07	1.76283e+07	4.84393e+06	0.274782	0	0.002701	224.537	0
SPPLPPPPPGGPPQPAATR	60	1	1	LOC_Os06g48530.1	ZOS6-09 - C2H2 zinc finger protein, expressed	S1(Phospho)	1910.95	1	S(1): 100.0; T(18): 0.0	6.39591e+07	3.19911e+07	4.9768e+07	1.46341e+07	6.35248e+06	1.90815e+07	4.85727e+07	1.3356e+07	0.27497	0	3.686e-06	444.486	0
EEEKKEEPEEESDGDLGMSLFD	8	3	1	LOC_Os08g03640.1	60S acidic ribosomal protein P0, putative, expressed	S12(Phospho)	2622.03	1	S(12): 100.0; S(19): 0.0	2.57496e+08	9.45747e+08	1.04047e+09	2.07531e+08	2.12656e+08	213894653	7.47904e+08	2.1136e+08	0.282604	0	5.416e-05	438.407	2
SYVVDHPSPGR	12	1	1	LOC_Os07g36940.1	eukaryotic translation initiation factor 4G, putative, expressed	S8(Phospho)	1293.56	1	S(1): 0.0; Y(2): 0.0; S(8): 100.0	201283673	225177389	203877280	80496988	99372480	0	2.10113e+08	5.99565e+07	0.285354	0	0.0004639	478.553	0
DQEGGQPAGPEVVADDEVTSHRFTPAR	13	3	1	LOC_Os03g05390.13	Citrate transporter protein, putative, expressed	S20(Phospho); T24(Phospho)	3025.28	0.497245	T(19): 50.3; S(20): 50.3; T(24): 99.4	128691440	3.46105e+08	2.55244e+08	0	9.27561e+07	1.16598e+08	2.43347e+08	6.97846e+07	0.28677	0	4.847e-05	488.498	1
DQSVNQVTSPVAASEPVGSILPK	11	2	1	LOC_Os01g15460.3	zinc finger C-x8-C-x5-C-x3-H type family protein, expressed	S9(Phospho)	2403.19	0.999996	S(3): 0.0; T(8): 0.0; S(9): 100.0; S(14): 0.0; S(19): 0.0	6.46753e+07	8.9696e+07	5.16149e+07	16431512	0	4.27101e+07	6.86621e+07	1.97139e+07	0.287115	0	1.812e-06	337.742	0
DIEVAPHISPR	6	1	1	LOC_Os03g57110.1	expressed protein	S9(Phospho)	1313.63	1	S(9): 100.0	1.69815e+07	2.18424e+07	1.85488e+07	0	8.93384e+06	7.61281e+06	1.91242e+07	5.51555e+06	0.288406	0	0.001618	478.553	0
DVLPSPSSNQNNSSLPFVR	5	1	1	LOC_Os12g19040.1	expressed protein	S5(Phospho)	2138	0.999999	S(5): 100.0; S(7): 0.0; S(8): 0.0; S(13): 0.0; S(14): 0.0	4.30491e+07	4.74628e+07	3.54607e+07	1.30517e+07	2.34926e+07	0	4.19909e+07	1.21814e+07	0.290097	0	7.562e-13	354.72	0
EMSDDESTDKLLVEPQK	6	1	1	LOC_Os04g58620.1	potasium efflux antiporter protein, putative, expressed	S3(Phospho)	2043.89	1	S(3): 100.0; S(7): 0.0; T(8): 0.0	1.84816e+07	2.87363e+07	2.57269e+07	1.00314e+07	1.11363e+07	0	2.43149e+07	7.05588e+06	0.290187	0	1.783e-05	349.933	1
SNSVRSTSANENLR	15	3	1	LOC_Os03g05390.13	Citrate transporter protein, putative, expressed	S3(Phospho); S6(Phospho)	1694.69	0.986336	S(1): 1.3; S(3): 98.7; S(6): 100.0; T(7): 0.0; S(8): 0.0	8.21677e+07	1.14706e+08	1.01773e+08	2.75288e+07	2.90741e+07	3.24383e+07	9.95491e+07	2.96804e+07	0.298148	0	0.004886	261.782	1
DKFSSGDEKEDHEK	7	3	1	LOC_Os02g06584.2	zinc finger C-x8-C-x5-C-x3-H type family protein, expressed	S4(Phospho); S5(Phospho)	1810.66	1	S(4): 100.0; S(5): 100.0	1.15818e+08	88332804	1.48659e+08	0	4.40698e+07	6.32161e+07	1.17603e+08	3.5762e+07	0.30409	0	1.394e-11	485.306	2
VHQSMLLPQSSFK	16	1	1	LOC_Os02g58410.1	expressed protein	S11(Phospho)	1581.76	0.988657	S(4): 0.0; S(10): 1.1; S(11): 98.9	5.92555e+07	5.83925e+07	5.15173e+07	1.20685e+07	0	3.98647e+07	5.63884e+07	1.73111e+07	0.306996	0	0.005302	312.614	0
KFDDDDDITPSK	5	1	1	LOC_Os03g40010.1	DEK C terminal domain containing protein, expressed	T9(Phospho)	1475.59	1	T(9): 100.0; S(11): 0.0	25555728	3.96707e+07	3.66387e+07	1.22791e+07	0	1.90736e+07	3.39551e+07	1.04509e+07	0.307786	0	8.675e-09	368.125	1
AAASSASVASSPR	10	1	1	LOC_Os09g26800.1	polygalacturonase, putative, expressed	S11(Phospho)	1241.55	0.5	S(4): 0.0; S(5): 0.0; S(7): 0.0; S(10): 50.0; S(11): 50.0	9.80321e+06	9.65498e+06	9844692	5246469	3.7911e+06	0	9.76763e+06	3.01252e+06	0.308419	0	0.001234	263.525	0
YQAAPQSPSSPAGSAVMHAATK	11	1	1	LOC_Os01g49350.1	DUF292 domain containing protein, expressed	S7(Phospho); S10(Phospho)	2316.98	0.964718	Y(1): 0.0; S(7): 98.2; S(9): 3.5; S(10): 98.2; S(14): 0.0; T(21): 0.0	7.65314e+07	7.38074e+07	4.2322e+07	36365871	0	2.3374e+07	6.42203e+07	1.99133e+07	0.310078	0	5.393e-06	305.407	0
GSAAAADAPHAASMK	5	1	1	LOC_Os02g46090.1	CAMK_CAMK_like.15 - CAMK includes calcium/calmodulin depedent protein kinases, expressed	S13(Phospho)	1435.61	1	S(2): 0.0; S(13): 100.0	6.00599e+07	6.97359e+07	6.43203e+07	2.90853e+07	0	3.12446e+07	6.47054e+07	2.01099e+07	0.310793	0	6.262e-05	461.622	0
KQEDSSESEEPIILR	7	1	1	LOC_Os03g53630.1	PHD finger family protein, putative, expressed	S6(Phospho)	1839.84	0.999856	S(5): 0.0; S(6): 100.0; S(8): 0.0	0	19121585	3184238	1.83018e+06	0	5.21012e+06	7.43527e+06	2.34676e+06	0.315626	0	0.0002263	314.091	1
EVPAPVSPVKETPILR	8	1	1	LOC_Os01g71050.1	MSP domain containing protein, putative, expressed	S7(Phospho)	1811.98	1	S(7): 100.0; T(12): 0.0	3.68371e+07	39575787	36526320	0	1.86529e+07	1.70087e+07	3.76464e+07	1.18872e+07	0.315759	0	0.001216	455.509	1
DFENASTDSEKLSPR	8	1	1	LOC_Os02g54500.1	WD40-like, putative, expressed	S13(Phospho)	1775.75	1	S(6): 0.0; T(7): 0.0; S(9): 0.0; S(13): 100.0	14255762	3.65294e+07	3.81918e+07	7.59486e+06	7.86347e+06	1.2753e+07	2.9659e+07	9.40377e+06	0.317063	0	1.935e-06	558.074	1
EGESSDEEETPAK	11	4	1	LOC_Os01g68160.5	ZOS1-22 - C2H2 zinc finger protein, expressed	S4(Phospho)	1487.54	0.98734	S(4): 98.7; S(5): 1.3; T(10): 0.0	3.56524e+06	1.27801e+07	1.49705e+07	1.94664e+06	4.87388e+06	3137513	1.04386e+07	3.31935e+06	0.317987	0	0.0011	166.529	0
MPEIMGSMR	9	2	1	LOC_Os10g39440.2	transporter family protein, putative, expressed	S7(Phospho)	1131.44	1	S(7): 100.0	2.40125e+08	189130363	1.85357e+08	7.6546e+07	6.04062e+07	5.94317e+07	2.04871e+08	6.54613e+07	0.319525	0	0.0009999	305.451	0
YMAYSPSPSTTPHSPR	7	1	1	LOC_Os02g49080.1	KH domain containing protein, putative, expressed	S14(Phospho)	1858.79	0.999881	Y(1): 0.0; Y(4): 0.0; S(5): 0.0; S(7): 0.0; S(9): 0.0; T(10): 0.0; T(11): 0.0; S(14): 100.0	1.63399e+07	2.5024e+07	2.07535e+07	4.53011e+06	7.23206e+06	8.18628e+06	2.07058e+07	6.64948e+06	0.321141	0	2.248e-05	393.636	0
TSSSGAAAAFTANPR	12	1	1	LOC_Os10g37480.1	STE_PAK_Ste20_STLK.6 - STE kinases include homologs to sterile 7, sterile 11 and sterile 20 from yeast, expressed	S2(Phospho)	1488.65	0.496835	T(1): 49.7; S(2): 49.7; S(3): 0.6; S(4): 0.0; T(11): 0.0	5.25522e+07	5.95042e+07	5.55869e+07	2.96602e+07	2.4329e+07	0	5.58811e+07	1.79964e+07	0.322048	0	4.002e-05	238.555	0
RTGSPPPSPAPVAK	9	2	1	LOC_Os07g23990.1	tetratricopeptide repeat domain containing protein, putative, expressed	T2(Phospho); S8(Phospho)	1521.69	0.987512	T(2): 98.8; S(4): 1.2; S(8): 100.0	1.02879e+08	148904725	1.09869e+08	0	5.94834e+07	5.77863e+07	1.20551e+08	3.90899e+07	0.324261	0.001	0.02818	309.247	1
TVFSEACRPPTEGESGLLR	13	2	1	LOC_Os01g25820.2	respiratory burst oxidase, putative, expressed	C7(Carbamidomethyl); T11(Phospho)	2186	0.988651	T(1): 0.0; S(4): 0.0; T(11): 98.9; S(15): 1.1	1.35238e+08	1.55819e+08	1.77461e+08	5.33349e+07	46463679	5.24323e+07	1.56173e+08	5.07436e+07	0.32492	0	0.0008605	346.689	0
AAAAAASPKPAAQAK	6	1	1	LOC_Os01g41880.1	hyaluronan/mRNA binding family domain containing protein, expressed	S7(Phospho)	1403.7	1	S(7): 100.0	5.69753e+07	6.95791e+07	6.44987e+07	2.2833e+07	1.78049e+07	2.17959e+07	6.36844e+07	2.08112e+07	0.326787	0	2.896e-10	667.725	0
SVIIEDAPEQHQHPAGLFDGEK	5	1	1	LOC_Os10g31040.1	Citrate transporter protein, putative, expressed	S1(Phospho)	2497.14	1	S(1): 100.0	4.7167e+07	6.48753e+07	5.55296e+07	0	28005698	2.71034e+07	5.58573e+07	1.83697e+07	0.328868	0	8.151e-06	355.176	0
YQSCPPEVYR	13	2	1	LOC_Os03g61060.2	protein kinase domain containing protein, expressed	S3(Phospho); C4(Carbamidomethyl)	1378.55	1	Y(1): 0.0; S(3): 100.0; Y(9): 0.0	6.78526e+06	9.03868e+06	7.11219e+06	0	3.12571e+06	4.42729e+06	7.64538e+06	2.51767e+06	0.329306	0	0.005841	257.896	0
SYTEQITAR	8	1	1	LOC_Os05g39730.1	SAG20, putative, expressed	S1(Phospho)	1148.5	0.496561	S(1): 49.7; Y(2): 49.7; T(3): 0.7; T(7): 0.0	2.73116e+07	2.77853e+07	3.37528e+07	0	1.62535e+07	1.31006e+07	2.96166e+07	9.7847e+06	0.330379	0	0.02178	160.823	0
MGCAGSTPMGAPESDATKKIR	10	1	1	LOC_Os09g17620.1	ubiquitin domain-containing protein 2, putative, expressed	N-Term(Acetyl); C3(Carbamidomethyl); T17(Phospho)	2287.01	1	S(6): 0.0; T(7): 0.0; S(14): 0.0; T(17): 100.0	1.30919e+08	2.3668e+08	2.48358e+08	0	1.00164e+08	104053169	2.05319e+08	6.80725e+07	0.331545	0.001	0.03049	195.871	2
QTTELATSPSTAR	8	2	1	LOC_Os06g10690.2	PHD-finger domain containing protein, putative, expressed	S8(Phospho)	1442.65	0.967577	T(2): 0.0; T(3): 0.0; T(7): 1.1; S(8): 96.8; S(10): 1.1; T(11): 1.1	1.06917e+07	1.13966e+07	7293699	0	5.85254e+06	3.99669e+06	9.79399e+06	3.28308e+06	0.335213	0	0.001174	202.25	0
TGSPPPSPAPVAK	29	2	1	LOC_Os07g23990.1	tetratricopeptide repeat domain containing protein, putative, expressed	S3(Phospho); S7(Phospho)	1365.59	0.999998	T(1): 0.0; S(3): 100.0; S(7): 100.0	8.2576e+07	1.42191e+08	1.01229e+08	2.6025e+07	4.13432e+07	4.21473e+07	1.08666e+08	3.65052e+07	0.335941	0	0.004894	346.594	0
VTPPDSPPR	28	1	1	LOC_Os05g33620.1	expressed protein	T2(Phospho); S6(Phospho)	1125.44	1	T(2): 100.0; S(6): 100.0	3.44616e+08	1.83498e+09	5.87715e+08	9.88788e+06	7.20047e+08	2.11759e+08	9.22438e+08	3.13898e+08	0.340292	0	0.01452	303.325	0
SLDSPSAAAPR	5	2	1	LOC_Os04g35700.1	STE_MEKK_ste11_MAP3K.16 - STE kinases include homologs to sterile 7, sterile 11 and sterile 20 from yeast, expressed	S4(Phospho)	1151.51	1	S(1): 0.0; S(4): 100.0; S(6): 0.0	43402121	3.91001e+07	3.49446e+07	2.21661e+07	1.78987e+07	0	3.91489e+07	1.33549e+07	0.341132	0	0.0007895	280.747	0
NQSFDDDDDDFSNKPVAK	10	1	1	LOC_Os10g25090.1	STRUBBELIG-RECEPTOR FAMILY 6 precursor, putative, expressed	S3(Phospho)	2136.84	1	S(3): 100.0; S(12): 0.0	4.91996e+07	76152105	62990024	1.05094e+07	3.01278e+07	2.36427e+07	6.27806e+07	2.14266e+07	0.341294	0	4.972e-12	536.749	0
GSDSPTMEGKPK	5	2	1	LOC_Os01g61860.2	TBC domain containing protein, expressed	S4(Phospho)	1313.54	0.999998	S(2): 0.0; S(4): 100.0; T(6): 0.0	1.18455e+07	1.64848e+07	1.87281e+07	0	8.25675e+06	8.00715e+06	1.56861e+07	5.4213e+06	0.345611	0	0.005279	218.711	0
YIADSDQEPTCR	5	1	1	LOC_Os05g47870.2	expressed protein	S5(Phospho); C11(Carbamidomethyl)	1534.59	1	Y(1): 0.0; S(5): 100.0; T(10): 0.0	5.58906e+06	13354562	1.46428e+07	0	4.98135e+06	6761284	1.11955e+07	3.91421e+06	0.349624	0	0.0001012	245.555	0
RSDTEDDLEEER	6	1	1	LOC_Os09g01640.1	CAX-interacting protein 4, putative, expressed	S2(Phospho); T4(Phospho)	1653.57	1	S(2): 100.0; T(4): 100.0	1.74554e+07	2.32138e+07	2.8945e+07	4.19806e+06	7.82066e+06	12677810	2.32047e+07	8.23218e+06	0.354763	0	0.002001	331.392	1
GSSPGRSPVHHHHDHGSR	20	1	1	LOC_Os06g11380.1	geminivirus Rep-interacting motor protein, putative, expressed	S3(Phospho); S7(Phospho)	2103.85	0.499807	S(2): 50.0; S(3): 50.0; S(7): 100.0; S(17): 0.0	0	1.71386e+07	9.10261e+07	0	21795446	1.66165e+07	3.60549e+07	1.2804e+07	0.355125	0	0.001249	233.193	1
DGEASDDEEEYDTK	17	1	1	LOC_Os10g41960.1	eukaryotic translation initiation factor 3 subunit B, putative, expressed	S5(Phospho)	1682.56	1	S(5): 100.0; Y(11): 0.0; T(13): 0.0	72059084	1.77116e+08	1.0456e+08	3.19036e+07	2.19066e+07	7.31464e+07	1.17912e+08	4.23188e+07	0.358903	0	2.744e-13	362.263	0
LGTHSPQNSGGQMELSPGK	7	1	1	LOC_Os05g37500.1	expressed protein	S16(Phospho)	2004.9	0.499999	T(3): 0.0; S(5): 0.0; S(9): 50.0; S(16): 50.0	20604756	1.10978e+07	9.06324e+06	0	6.35564e+06	8.27604e+06	1.35886e+07	4.87723e+06	0.35892	0	2.815e-05	247.084	0
AVPTAGMGPNSPPSR	7	1	1	LOC_Os08g40150.1	AT hook motif domain containing protein, expressed	M7(Oxidation); S11(Phospho)	1534.67	0.5	T(4): 0.0; S(11): 50.0; S(14): 50.0	1.19035e+08	1.91455e+08	1.42518e+08	1.19453e+08	0	4.39263e+07	1.51002e+08	5.44597e+07	0.360655	0	0.0001375	345.435	0
SLSSPSSSSAAAGMGK	10	1	1	LOC_Os04g32590.1	transcription factor, putative, expressed	S4(Phospho)	1504.63	0.999692	S(1): 0.0; S(3): 0.0; S(4): 100.0; S(6): 0.0; S(7): 0.0; S(8): 0.0; S(9): 0.0	86346534	8.67075e+07	7.29365e+07	0	4.82208e+07	4.0689e+07	8.19968e+07	2.96366e+07	0.361436	0	0.0001823	268.62	0
GPPSPPSHPNPIDPFAAAAAAAAEAEGEAAPPPR	8	1	1	LOC_Os05g23840.1	expressed protein	S7(Phospho)	3308.57	0.999574	S(4): 0.0; S(7): 100.0	4.06339e+07	5.53819e+07	0	14941459	19812868	0	3.20053e+07	1.15848e+07	0.361965	0	2.563e-07	441.01	0
GAPSPHPQPVHHHHPHVTPTIAVSDSSLK	60	2	1	LOC_Os03g15050.2	phosphoenolpyruvate carboxykinase, putative, expressed	S4(Phospho)	3147.52	1	S(4): 100.0; T(18): 0.0; T(20): 0.0; S(24): 0.0; S(26): 0.0; S(27): 0.0	120870102	2.79421e+08	1.51554e+08	1.56155e+07	53813867	1.31918e+08	1.83948e+08	6.71159e+07	0.364863	0	7.678e-05	363.72	0
LGSSAYSLR	10	1	1	LOC_Os05g50280.1	transporter family protein, putative, expressed	S3(Phospho)	1033.47	0.992926	S(3): 99.3; S(4): 0.7; Y(6): 0.0; S(7): 0.0	6.85601e+07	6.03037e+07	5.10712e+07	2.98857e+07	0	3.61843e+07	5.99783e+07	2.20233e+07	0.367188	0	0.0008431	270.981	0
TSMIDASPGR	8	1	1	LOC_Os05g38950.2	TBC domain containing protein, expressed	S7(Phospho)	1114.46	1	T(1): 0.0; S(2): 0.0; S(7): 100.0	6.72155e+07	6.16539e+07	4.91483e+07	2.64793e+07	1.88121e+07	2.03592e+07	5.93392e+07	2.18835e+07	0.368787	0	0.000237	275.201	0
NMEATSPTSASSSR	5	1	1	LOC_Os01g69090.1	CBS domain-containing protein, putative, expressed	S6(Phospho)	1505.59	0.999909	T(5): 0.0; S(6): 100.0; T(8): 0.0; S(9): 0.0; S(11): 0.0; S(12): 0.0; S(13): 0.0	0	4.49691e+07	41164866	9.44803e+06	9.6286e+06	1.26983e+07	2.87113e+07	1.05917e+07	0.368902	0	5.07e-05	319.969	0
VMPDLPLEDGDSHHK	27	1	1	LOC_Os09g24924.1	transporter family protein, putative, expressed	S12(Phospho)	1769.76	1	S(12): 100.0	601589569	249206033	4.74551e+08	1.07672e+08	1.25439e+08	256890943	4.41782e+08	1.63334e+08	0.369716	0	0.0005193	544.698	0
QLSPTDGEDQASGK	5	2	1	LOC_Os08g37280.2	PWWP domain containing protein, expressed	S3(Phospho)	1512.63	1	S(3): 100.0; T(5): 0.0; S(12): 0.0	0	2.66094e+07	25039935	8.39776e+06	0	10767406	1.72165e+07	6.38839e+06	0.371063	0	4.411e-15	254.535	0
GININEEAQSTDGATR	6	1	1	LOC_Os03g27460.2	heat shock protein DnaJ, putative, expressed	S10(Phospho)	1755.76	0.991817	S(10): 99.2; T(11): 0.8; T(15): 0.0	1.04096e+07	1.82422e+07	1.31548e+07	9.26489e+06	0	6.25141e+06	1.39356e+07	5.1721e+06	0.371144	0	3.123e-06	361.267	0
SLGAADTTEVAR	5	1	1	LOC_Os01g50450.1	expressed protein	S1(Phospho)	1270.57	1	S(1): 100.0; T(7): 0.0; T(8): 0.0	1.90598e+07	2.12041e+07	1.84791e+07	0	1.08053e+07	1.10851e+07	1.9581e+07	7.2968e+06	0.372647	0	9.573e-08	262.146	0
NESYCCIESPTDQCSR	4	2	1	LOC_Os03g49630.2	expressed protein	C5(Carbamidomethyl); C6(Carbamidomethyl); S9(Phospho); C14(Carbamidomethyl)	2085.74	0.99991	S(3): 0.0; Y(4): 0.0; S(9): 100.0; T(11): 0.0; S(15): 0.0	0	1.74404e+07	1.41548e+07	0	7911498	3.86612e+06	1.05317e+07	3.92587e+06	0.372766	0	8.018e-08	336.225	0
MDASDGRPSPR	7	1	1	LOC_Os02g33600.1	VQ domain containing protein, putative	N-Term(Acetyl); S9(Phospho)	1310.52	1	S(4): 0.0; S(9): 100.0	44110931	5.29462e+07	5.04307e+07	0	3.09273e+07	24138129	4.91626e+07	1.83552e+07	0.373356	0.001	0.004832	233.643	0
AESSFNLHAPLK	6	1	1	LOC_Os06g09540.1	SAC domain containing protein, putative, expressed	S3(Phospho)	1393.65	1	S(3): 100.0; S(4): 0.0	3.16532e+07	3.66587e+07	1.88403e+06	1.73625e+07	8.86821e+06	0	2.33986e+07	8.74357e+06	0.373679	0	0.002945	305.731	0
GAAAATPPEPVSPSAR	18	2	1	LOC_Os01g56360.1	wax synthase, putative, expressed	T6(Phospho); S12(Phospho)	1638.69	0.99993	T(6): 100.0; S(12): 100.0; S(14): 0.0	5.79135e+07	9.15881e+07	7.05415e+07	2.06859e+07	2.83851e+07	3.34552e+07	7.33477e+07	2.75087e+07	0.375046	0	9.701e-05	504.909	0
TLGSAIDR	8	1	1	LOC_Os02g54730.1	transmembrane amino acid transporter protein, putative, expressed	S4(Phospho)	912.42	1	T(1): 0.0; S(4): 100.0	1.20232e+08	9.84674e+07	9.60329e+07	4.1718e+07	3.24018e+07	4.39378e+07	1.04911e+08	3.93525e+07	0.375104	0	0.00641	263.633	0
ASDAKPDSPPAGVDPPPPKEEAK	33	1	1	LOC_Os01g70020.1	DEK C terminal domain containing protein, expressed	S8(Phospho)	2380.11	1	S(2): 0.0; S(8): 100.0	1.33304e+08	162438690	1.05563e+08	6.34919e+07	4.69631e+07	4.05084e+07	1.33768e+08	5.03211e+07	0.376181	0	5.608e-07	546.292	1
SPGSGSKDEMFFDSR	4	1	1	LOC_Os01g69100.1	expressed protein	S1(Phospho); S6(Phospho)	1806.65	1	S(1): 100.0; S(4): 0.0; S(6): 100.0; S(14): 0.0	16401036	1.89921e+07	0	9.40764e+06	4.00768e+06	0	1.17977e+07	4.47177e+06	0.379037	0	0.0002124	350.22	1
VADEPPAEKPAQGGSNDR	6	1	1	LOC_Os04g45070.1	remorin, putative, expressed	S15(Phospho)	1917.84	1	S(15): 100.0	4.56962e+06	1.30689e+07	1.75945e+07	0	7.52388e+06	5.83924e+06	1.17443e+07	4.45437e+06	0.379279	0	0.006361	355.062	0
KPPQDEAAAASPPPPR	13	1	1	LOC_Os07g31400.1	transposon protein, putative, unclassified, expressed	S11(Phospho)	1708.81	1	S(11): 100.0	2.83983e+07	2.51868e+07	8.86299e+06	1.44175e+07	9.27875e+06	0	2.0816e+07	7.89877e+06	0.379456	0	0.0002101	348.869	0
AKQPEQIVEDSPAQGAHK	9	1	1	LOC_Os04g32590.1	transcription factor, putative, expressed	S11(Phospho)	2012.95	1	S(11): 100.0	4.10183e+07	30014560	3.1016e+07	9.53852e+06	1.22578e+07	1.70815e+07	3.40163e+07	1.29592e+07	0.380972	0	9.716e-06	366.729	1
VHAIPLSPNSVLR	6	3	1	LOC_Os05g02500.1	dual specificity protein phosphatase, putative, expressed	S7(Phospho)	1482.79	0.999998	S(7): 100.0; S(10): 0.0	5.31182e+07	6.1074e+07	6.44098e+07	19767776	2.50402e+07	2.33789e+07	5.9534e+07	2.27289e+07	0.381781	0	3.84e-06	303.735	0
MEAPGSPYASSPESAPK	16	1	1	LOC_Os02g57640.1	KH domain containing protein, putative, expressed	N-Term(Acetyl); S6(Phospho)	1827.75	0.999999	S(6): 100.0; Y(8): 0.0; S(10): 0.0; S(11): 0.0; S(14): 0.0	91403851	9.38487e+07	6.95387e+07	3.46649e+07	3.94425e+07	2.37344e+07	8.49304e+07	3.2614e+07	0.384008	0	1.796e-15	395.902	0
GPSILGSVLSLTSR	19	1	1	LOC_Os02g13560.1	transporter family protein, putative, expressed	S10(Phospho)	1466.76	0.991828	S(3): 0.0; S(7): 0.0; S(10): 99.2; T(12): 0.8; S(13): 0.0	2.76561e+08	2.94068e+08	2.72618e+08	117030515	1.06115e+08	1.00729e+08	2.81083e+08	1.07958e+08	0.38408	0	7.492e-10	404.448	0
DDELANVSDR	6	1	1	LOC_Os03g58720.1	RNA recognition motif containing protein, putative, expressed	S8(Phospho)	1213.48	1	S(8): 100.0	1.44507e+07	2.22746e+07	19709254	0	1.0367e+07	1.13831e+07	1.88115e+07	7.25004e+06	0.385404	0	0.001011	230.622	0
EGEDYGSDHGGDDIEDSLQSPLISR	10	2	1	LOC_Os10g39440.2	transporter family protein, putative, expressed	Y5(Phospho); S20(Phospho)	2851.1	0.5	Y(5): 50.0; S(7): 50.0; S(17): 0.0; S(20): 100.0; S(24): 0.0	6.154e+07	9.12765e+07	9.60431e+07	4.34726e+07	0	5.29953e+07	8.29532e+07	3.2156e+07	0.38764	0	4.997e-05	284.45	0
THSPKELDSPRPENEVGK	10	1	1	LOC_Os01g26940.1	transposon protein, putative, CACTA, En/Spm sub-class, expressed	S3(Phospho); S9(Phospho)	2179.95	1	T(1): 0.0; S(3): 100.0; S(9): 100.0	5.22508e+07	5.35426e+07	5.45292e+07	2.21197e+07	22127528	1.79237e+07	5.34409e+07	2.07236e+07	0.387786	0	0.01542	314.978	1
TLSGSGSSEGHLR	14	1	1	LOC_Os03g46920.1	expressed protein	S3(Phospho); S7(Phospho)	1447.56	0.5	T(1): 0.0; S(3): 100.0; S(5): 0.0; S(7): 50.0; S(8): 50.0	3.57079e+07	4.00434e+07	39405581	1.54451e+07	1.40933e+07	1.53407e+07	3.83856e+07	1.49597e+07	0.389722	0	5.049e-08	306.739	0
EKEGESSEEEEHVSAK	14	1	1	LOC_Os04g42320.1	AT hook motif family protein, expressed	S6(Phospho)	1883.75	0.987473	S(6): 98.7; S(7): 1.3; S(14): 0.0	0	3.67145e+07	2.87846e+07	0	5260238	20266276	2.1833e+07	8508838	0.389723	0	7.733e-06	224.465	1
AAVSGQQQDWNSPAR	16	1	1	LOC_Os08g41400.1	expressed protein	S12(Phospho)	1694.73	1	S(4): 0.0; S(12): 100.0	2.87267e+08	4.64698e+08	4.1178e+08	1.51776e+08	121901217	1.8145e+08	3.87915e+08	1.51709e+08	0.391088	0	5.855e-15	443.763	0
LTSTNQEGMAPTAGSR	13	1	1	LOC_Os09g37240.1	glutathione S-transferase, C-terminal domain containing protein, expressed	T4(Phospho)	1700.73	0.499965	T(2): 0.0; S(3): 50.0; T(4): 50.0; T(12): 0.0; S(15): 0.0	1.89888e+07	2.23715e+07	1.92081e+07	2869526	10707647	1.01865e+07	2.01894e+07	7.92122e+06	0.392345	0	4.231e-16	231.252	0
AGMPAAEQAIQGESTSPCK	35	1	1	LOC_Os04g55230.1	tetratricopeptide repeat domain containing protein, putative, expressed	S16(Phospho); C18(Carbamidomethyl)	2012.85	0.999883	S(14): 0.0; T(15): 0.0; S(16): 100.0	1.24492e+08	1.43721e+08	1.15297e+08	46571499	7.09339e+07	33090165	1.27837e+08	5.01985e+07	0.392677	0	5.806e-08	496.237	0
SPPADSDGSPPHR	9	3	1	LOC_Os02g15310.1	RNA recognition motif containing protein, expressed	S1(Phospho); S6(Phospho); S9(Phospho)	1559.5	1	S(1): 100.0; S(6): 100.0; S(9): 100.0	2.71389e+07	42951697	3.52763e+07	1.43449e+07	1.1065e+07	16039479	3.51223e+07	1.38165e+07	0.393381	0	0.01362	393.229	0
GHYDGSWHEGHSSDNAR	9	1	1	LOC_Os12g40490.1	LIM domain-containing protein, putative, expressed	S6(Phospho)	1991.74	0.999997	Y(3): 0.0; S(6): 100.0; S(12): 0.0; S(13): 0.0	1.4213e+07	4.99813e+07	4.07282e+07	0	2.40367e+07	1.72546e+07	3.49742e+07	1.37638e+07	0.393541	0	0.003818	210.277	0
TPLSPTSGLK	8	1	1	LOC_Os04g59460.1	expressed protein	S4(Phospho)	1080.54	0.991976	T(1): 0.0; S(4): 99.2; T(6): 0.8; S(7): 0.0	6.5447e+07	6.4848e+07	5.52216e+07	3.98192e+07	3.36894e+07	0	6.18388e+07	2.45029e+07	0.396238	0	0.001282	249.536	0
ASPGDLNLSESDPQPSAK	5	2	1	LOC_Os01g50320.2	surp module family protein, putative, expressed	S2(Phospho)	1892.83	1	S(2): 100.0; S(9): 0.0; S(11): 0.0; S(16): 0.0	1.71331e+07	2.00019e+07	1.93348e+07	9.72899e+06	0	12679422	1.88233e+07	7.46947e+06	0.396821	0	6.142e-08	253.618	0
LASSPAPAPAK	5	1	1	LOC_Os05g51180.1	hyaluronan/mRNA binding family domain containing protein, expressed	S4(Phospho)	1089.53	1	S(3): 0.0; S(4): 100.0	5.489e+07	0	4.71954e+07	2.38212e+07	1.67425e+07	0	34028439	1.35212e+07	0.397351	0	0.002794	251.83	0
HFDYSSSVGAANR	20	1	1	LOC_Os03g54084.1	phytochrome C, putative, expressed	S5(Phospho); S6(Phospho)	1570.58	0.98787	Y(4): 0.0; S(5): 100.0; S(6): 98.8; S(7): 1.2	1.88502e+07	24664647	2.72898e+07	0	1.47662e+07	1.35126e+07	2.36015e+07	9.42628e+06	0.399392	0	1.903e-05	257.11	0
AKNPDLNQAPSPENSDAE	4	1	1	LOC_Os04g55520.1	AP2 domain containing protein, expressed	S11(Phospho); S15(Phospho)	2056.79	1	S(11): 100.0; S(15): 100.0	0	1.64883e+07	1.26496e+07	1.5511e+06	0	1.0154e+07	9.71263e+06	3.90169e+06	0.401713	0	0.002061	258.495	1
GFFLHPSPR	7	2	1	LOC_Os01g54400.1	VQ domain containing protein, putative, expressed	S7(Phospho)	1137.52	1	S(7): 100.0	8.1716e+06	1.25973e+07	1.56362e+07	0	4.93381e+06	9.79562e+06	1.2135e+07	4.90981e+06	0.404599	0	0.003589	309.247	0
STPPPAAAASPATDQGK	15	1	1	LOC_Os03g25450.1	h/ACA ribonucleoprotein complex subunit 4, putative, expressed	N-Term(Acetyl); T2(Phospho)	1688.76	0.5	S(1): 50.0; T(2): 50.0; S(10): 0.0; T(13): 0.0	4.76381e+06	1.01996e+07	1.07621e+07	5.99016e+06	0	4.42076e+06	8.57519e+06	3.47031e+06	0.404692	0	5.727e-06	302.172	0
MEMESPRSPEAEIGHR	22	2	1	LOC_Os04g31340.1	CBS domain containing membrane protein, putative, expressed	N-Term(Acetyl); S5(Phospho); S8(Phospho)	2057.79	1	S(5): 100.0; S(8): 100.0	251071020	8.84818e+07	2.18315e+08	1.04691e+08	49168038	7.28637e+07	1.85956e+08	7.55744e+07	0.40641	0	0.001311	311.591	1
AVGIPEDASDGEDVVAIVR	6	1	1	LOC_Os03g10090.1	transporter family protein, putative, expressed	S9(Phospho)	1991.93	1	S(9): 100.0	1.32839e+08	1.55324e+08	1.2798e+08	5.78124e+07	5.28263e+07	5.90685e+07	1.38714e+08	5.65691e+07	0.40781	0	4.123e-16	486.53	0
YGRPLLGCTIKPK	11	2	1	LOC_Os10g21268.1	ribulose bisphosphate carboxylase large chain precursor, putative, expressed	Y1(Phospho)	1525.79	0.0194787	Y(1): 1.9; T(9): 98.1	4.10398e+07	3.48157e+07	2.11505e+07	2.34845e+07	1.61441e+07	0	3.23353e+07	1.32095e+07	0.408517	0	0.005799	141.128	0
SGSGDLMASGK	23	2	1	LOC_Os10g18340.1	expressed protein	S3(Phospho)	1089.43	1	S(1): 0.0; S(3): 100.0; S(9): 0.0	2.98312e+08	254415639	1.71069e+08	8.73889e+07	1.00039e+08	1.08903e+08	2.41266e+08	9.8777e+07	0.409412	0	8.427e-07	371.268	0
HHRSPDPADPAASPK	7	1	1	LOC_Os12g44330.1	serine/threonine-protein kinase PRP4, putative, expressed	S4(Phospho); S13(Phospho)	1742.71	1	S(4): 100.0; S(13): 100.0	7.9402e+07	1.10698e+08	9.73326e+07	6.26075e+07	5.52449e+07	0	9.58109e+07	3.92841e+07	0.410017	0	0.01206	329.619	1
FEDMSDASSSQGGHTSVGSVPVPELPR	14	1	1	LOC_Os04g06770.1	argonaute, putative, expressed	S9(Phospho)	2853.24	0.958974	S(5): 0.0; S(8): 2.0; S(9): 95.9; S(10): 2.0; T(15): 0.0; S(16): 0.0; S(19): 0.0	5.25774e+07	4.89641e+07	5.19032e+07	4.78732e+07	1.51213e+07	0	5.11482e+07	2.09982e+07	0.410535	0	2.424e-10	278.711	0
KQSKLSFSITSPK	7	1	1	LOC_Os09g38090.1	expressed protein	S3(Phospho); S6(Phospho); S11(Phospho)	1690.73	0.999856	S(3): 100.0; S(6): 100.0; S(8): 0.0; T(10): 0.0; S(11): 100.0	0	9.56813e+07	92982718	0	7.44685e+07	2.99836e+06	6.2888e+07	2.58223e+07	0.410608	0	0.001249	416.548	2
GSNSPPTMNPHAAEFVPGK	15	1	1	LOC_Os04g55230.1	tetratricopeptide repeat domain containing protein, putative, expressed	S4(Phospho)	2017.88	0.999998	S(2): 0.0; S(4): 100.0; T(7): 0.0	6.43624e+07	4.3585e+07	6.46889e+07	43936334	2.71352e+07	0	5.75454e+07	2.36905e+07	0.411684	0	3.993e-05	400.815	0
SAAKPKPAASGSPWYGADR	16	1	1	LOC_Os01g41710.1	chlorophyll A-B binding protein, putative, expressed	S1(Phospho)	1996.93	1	S(1): 100.0; S(10): 0.0; S(12): 0.0; Y(15): 0.0	1.3616e+08	1.5053e+08	1.6633e+08	9.53267e+07	9.18034e+07	0	1.51007e+08	6.23767e+07	0.413072	0	1.227e-05	382.936	0
ESSALSDPPSPK	5	1	1	LOC_Os11g42790.1	transporter, monovalent cation:proton antiporter-2 family, putative, expressed	S10(Phospho)	1294.56	1	S(2): 0.0; S(3): 0.0; S(6): 0.0; S(10): 100.0	2.19921e+07	2.08989e+07	2.29801e+07	0	12547172	1.49697e+07	2.1957e+07	9.1723e+06	0.417739	0	0.001471	178.057	0
ITVLTSDGSTARPKPIQK	9	1	1	LOC_Os08g01900.1	armadillo/beta-catenin repeat family protein, putative, expressed	S9(Phospho)	1992.06	0.975174	T(2): 0.0; T(5): 0.0; S(6): 0.1; S(9): 97.5; T(10): 2.4	17220320	1.52326e+07	1.06924e+07	0	7.77084e+06	1.03348e+07	1.43818e+07	6.03522e+06	0.419644	0	0.01275	171.071	0
TPTTANPSMDYPSGDSDHVSK	40	1	1	LOC_Os03g14980.2	lissencephaly type-1-like homology motif, putative, expressed	T1(Phospho)	2286.93	0.988761	T(1): 98.9; T(3): 1.1; T(4): 0.0; S(8): 0.0; Y(11): 0.0; S(13): 0.0; S(16): 0.0; S(20): 0.0	7.41068e+07	6.57238e+07	51715251	0	3.8226e+07	4.25479e+07	6.38486e+07	2.69246e+07	0.421695	0	4.291e-09	419.619	0
ASGGGGEMGPVLQR	5	1	1	LOC_Os04g47300.1	CAMK_CAMK_like.26 - CAMK includes calcium/calmodulin depedent protein kinases, expressed	S2(Phospho)	1395.61	1	S(2): 100.0	1.13644e+07	1.69832e+07	6.68536e+06	0	4.58574e+06	1.02579e+07	1.16777e+07	4.94789e+06	0.423705	0	0.0002459	302.688	0
NLETEVLQSQQVSSPAQSK	12	3	1	LOC_Os04g24170.4	RNA recognition motif containing protein, putative, expressed	S14(Phospho)	2153.02	0.987339	T(4): 0.0; S(9): 0.0; S(13): 0.0; S(14): 98.7; S(18): 1.2	54502889	3.74719e+07	46466273	3.80489e+07	2.09301e+07	0	4.6147e+07	1.96597e+07	0.426023	0	7.485e-06	350.738	0
GVSKPSQDTEEDDEPEVELESK	12	1	1	LOC_Os01g70020.1	DEK C terminal domain containing protein, expressed	T9(Phospho)	2527.07	0.999854	S(3): 0.0; S(6): 0.0; T(9): 100.0; S(21): 0.0	1.82679e+08	1.29422e+08	1.02286e+07	65064313	7.2997e+07	0	1.07443e+08	4.60204e+07	0.428324	0	1.955e-06	416.553	0
NIAVGSHQEVYHPGALK	14	1	1	LOC_Os03g05290.1	aquaporin protein, putative, expressed	S6(Phospho)	1899.91	1	S(6): 100.0; Y(11): 0.0	1.3052e+08	132221129	1.09698e+08	7.0894e+07	5.2214e+07	3.68921e+07	1.24147e+08	5.33333e+07	0.4296	0	0.0002799	471.643	0
HAASAPPPAPDASSPSSPR	38	1	1	LOC_Os10g42439.1	heat shock protein DnaJ, putative, expressed	S17(Phospho)	1879.84	0.977479	S(4): 0.0; S(13): 0.8; S(14): 0.8; S(16): 0.8; S(17): 97.7	1.20301e+08	7.43254e+07	7.16391e+07	70255186	3.31711e+07	11097740	8.87551e+07	3.81747e+07	0.430113	0	4.22e-16	556.024	0
QVSPTGSFAGAVVDDAELQR	16	1	1	LOC_Os02g13060.1	expressed protein	S3(Phospho)	2126.98	1	S(3): 100.0; T(5): 0.0; S(7): 0.0	4.64688e+07	4.28029e+07	5.10902e+07	1.98791e+07	1.71682e+07	23441883	4.67873e+07	2.01631e+07	0.430952	0	1.178e-09	439.779	0
VSSQFLPPEGSR	11	2	1	LOC_Os02g17970.2	AGC_PKA/PKG_like.1 - ACG kinases include homologs to PKA, PKG and PKC, expressed	S3(Phospho)	1383.63	0.985761	S(2): 1.4; S(3): 98.6; S(11): 0.0	0	1.7767e+07	6779963	6382180	4.20914e+06	0	8.18231e+06	3.53044e+06	0.431472	0	0.0113	160.558	0
NAAAAASPVAPPPASPLK	8	3	1	LOC_Os05g51850.3	AT hook-containing DNA-binding protein, putative, expressed	S7(Phospho)	1709.87	1	S(7): 100.0; S(15): 0.0	1.60884e+07	2.15716e+07	2.951e+07	1.38566e+07	1.5219e+07	0	2.239e+07	9.69185e+06	0.432866	0	5.89e-07	359.201	0
ESNSTDLKPAAR	5	1	1	LOC_Os09g31454.1	MYB family transcription factor, putative, expressed	S4(Phospho)	1368.62	0.984113	S(2): 0.0; S(4): 98.4; T(5): 1.6	23383062	25347947	2.28963e+07	0	1.4742e+07	1.63873e+07	2.38758e+07	1.03764e+07	0.434601	0	0.01017	169.22	0
AVIPAPAPPAEEEKPPVDDSK	11	1	1	LOC_Os04g45070.1	remorin, putative, expressed	S20(Phospho)	2237.07	1	S(20): 100.0	83870524	6.04047e+07	3.33725e+07	3.60958e+07	4.01606e+06	3.71612e+07	5.92159e+07	2.57577e+07	0.434979	0	0.000208	514.668	0
EGSHNYDIESTDGSGGLWR	5	1	1	LOC_Os02g35190.2	chloride channel protein, putative, expressed	S3(Phospho)	2159.87	1	S(3): 100.0; Y(6): 0.0; S(10): 0.0; T(11): 0.0; S(14): 0.0	2.61479e+07	3.2821e+07	4.03483e+07	2.01767e+07	0	2.30511e+07	3.31057e+07	1.44093e+07	0.43525	0	1.217e-06	322.106	0
IYLHQEEVPGSRR	19	1	1	LOC_Os02g13560.1	transporter family protein, putative, expressed	S11(Phospho)	1663.8	1	Y(2): 0.0; S(11): 100.0	181607660	464107031	1.39252e+08	127727440	99197764	114946679	2.61656e+08	1.13957e+08	0.435524	0	0.0004062	360.627	1
AVNPLSSSPK	12	4	1	LOC_Os07g42700.4	paramyosin, putative, expressed	S8(Phospho)	1079.52	0.333333	S(6): 33.3; S(7): 33.3; S(8): 33.3	48447348	4.61735e+07	3.04963e+07	0	2.87929e+07	2.59953e+07	4.17057e+07	1.82627e+07	0.437895	0	0.01642	206.19	0
LTGEGMASPR	5	1	1	LOC_Os03g01930.1	retrotransposon protein, putative, unclassified, expressed	S8(Phospho)	1098.47	1	T(2): 0.0; S(8): 100.0	7.58478e+07	79486726	7.72271e+07	0	5.10148e+07	5.10421e+07	7.75205e+07	3.40189e+07	0.438838	0	1.246e-11	366.507	0
GENHDQQTGVPTSPSSSDKK	7	2	1	LOC_Os06g19470.2	WW domain containing protein, expressed	S15(Phospho)	2178.93	0.0176694	T(8): 0.0; T(12): 0.0; S(13): 1.8; S(15): 1.8; S(16): 1.8; S(17): 94.7	3.30507e+07	50149946	45742482	2.46581e+07	0	3.22061e+07	4.29811e+07	1.89548e+07	0.441003	0	0.001249	221.137	1
DDKLSPNTSTR	5	1	1	LOC_Os04g31030.1	nitrate-induced NOI protein, expressed	S5(Phospho)	1313.58	0.98927	S(5): 98.9; T(8): 1.1; S(9): 0.0; T(10): 0.0	2.71274e+07	40957814	4.02911e+07	0	1.45781e+07	3.32503e+07	3.61254e+07	1.59428e+07	0.441318	0	6.227e-05	246.17	1
HAVPLDPTGLFFSLR	7	1	1	LOC_Os02g30230.1	exo70 exocyst complex subunit domain containing protein, expressed	S13(Phospho)	1749.87	1	T(8): 0.0; S(13): 100.0	2.51724e+07	3.08059e+07	2.88035e+07	0	1.65147e+07	20945356	2.82606e+07	1.24867e+07	0.441841	0	0.0009435	461.622	0
ELGAFQYQVPLIQQNSEAEISTGNLK	5	3	1	LOC_Os05g10730.3	ABC transporter, ATP-binding protein, putative, expressed	S16(Phospho)	2957.44	1	Y(7): 0.0; S(16): 100.0; S(21): 0.0; T(22): 0.0	75573650	91246791	7.28401e+07	0	5.51262e+07	5.08351e+07	7.98868e+07	3.53204e+07	0.442131	0	1.48e-07	424.411	0
AHDDLSPGEKSPSQHSGK	16	1	1	LOC_Os03g16369.2	retrotransposon protein, putative, unclassified, expressed	S6(Phospho); S11(Phospho)	2036.81	0.983151	S(6): 100.0; S(11): 98.3; S(13): 1.7; S(16): 0.0	2.43999e+08	3.1979e+08	3.29216e+08	1.75929e+08	2.61633e+07	194262201	2.97668e+08	1.32118e+08	0.443844	0	5.688e-05	347.739	1
VGVQHADETEAKSPAGSFSR	7	2	1	LOC_Os01g51010.2	DUF292 domain containing protein, expressed	S13(Phospho)	2152.98	1	T(9): 0.0; S(13): 100.0; S(17): 0.0; S(19): 0.0	4.5238e+07	4.70902e+07	2.94125e+07	2.46646e+07	8.83205e+06	2.08615e+07	4.05802e+07	1.81194e+07	0.446507	0	2.039e-05	281.63	1
DAEADKEAPSEDAPKETDVETKPAEEAK	4	2	1	LOC_Os12g42550.2	methyl-CpG binding domain containing protein, putative, expressed	S10(Phospho)	3080.35	1	S(10): 100.0; T(17): 0.0; T(21): 0.0	0	35284006	3.95767e+07	0	1.97532e+07	1.36992e+07	2.49536e+07	1.11508e+07	0.446863	0	4.225e-06	402.483	2
EGESSEEEEHVSAK	20	1	1	LOC_Os04g42320.1	AT hook motif family protein, expressed	S5(Phospho)	1626.62	0.988375	S(4): 1.2; S(5): 98.8; S(12): 0.0	3.13812e+07	4.26778e+07	2.07368e+07	1.1555e+07	1.09567e+07	1.99395e+07	3.15986e+07	1.41504e+07	0.447817	0	4.232e-05	270.512	0
ATQTVEDSSRPGPR	38	2	1	LOC_Os04g16848.1	photosystem II reaction center protein H, putative	T2(Phospho); T4(Phospho)	1660.68	1	T(2): 100.0; T(4): 100.0; S(8): 0.0; S(9): 0.0	4.24277e+09	5758679903	5.27632e+09	1.2931e+09	2.63445e+09	2.92585e+09	5.09259e+09	2.28447e+09	0.448587	0	5.918e-05	276.369	0
LSENTEIQSAK	6	2	1	LOC_Os04g23890.4	AGC_PVPK_like_kin82y.10 - ACG kinases include homologs to PKA, PKG and PKC, expressed	S2(Phospho)	1299.59	0.5	S(2): 50.0; T(5): 50.0; S(9): 0.0	2.86814e+07	3.38701e+07	2.44777e+07	2.11036e+07	1.80966e+07	0	2.90097e+07	1.30667e+07	0.450425	0	0.0005876	162.753	0
EAETAHPHTQPHSDLSPR	5	1	1	LOC_Os08g42440.1	CCT/B-box zinc finger protein, putative, expressed	S16(Phospho)	2089.91	0.5	T(4): 0.0; T(9): 0.0; S(13): 50.0; S(16): 50.0	2.03279e+07	47939944	3.97803e+07	0	2.30431e+07	2.56997e+07	3.6016e+07	1.62476e+07	0.451121	0	0.001208	254.876	0
TASASDLR	10	1	1	LOC_Os05g50280.1	transporter family protein, putative, expressed	S3(Phospho)	900.382	0.999999	T(1): 0.0; S(3): 100.0; S(5): 0.0	9.30986e+07	7.28858e+07	5.58175e+07	4.48242e+07	2.19625e+07	3.35996e+07	7.3934e+07	3.34621e+07	0.452594	0	0.009065	215.612	0
DGDEVDDGAQDSDIR	4	3	1	LOC_Os07g05610.4	zinc ion binding protein, putative, expressed	S12(Phospho)	1686.61	1	S(12): 100.0	0	1.44537e+07	1.44879e+07	3.3412e+06	0	9.76395e+06	9.64719e+06	4.36838e+06	0.452814	0	1.516e-05	367.326	0
PGLAAADNSPPVAAPPPR	17	1	1	LOC_Os02g01960.1	tetratricopeptide repeat domain containing protein, expressed	S9(Phospho)	1777.87	1	S(9): 100.0	6.58102e+06	42207382	3.10436e+07	6.24582e+06	1.16161e+07	18328409	2.66107e+07	1.20634e+07	0.453331	0	1.346e-07	547.493	0
GRSPTPVHGDDGAGSSSKPR	17	1	1	LOC_Os01g05420.1	IWS1 C-terminus family protein, putative, expressed	S3(Phospho); T5(Phospho)	2124.89	1	S(3): 100.0; T(5): 100.0; S(15): 0.0; S(16): 0.0; S(17): 0.0	2.45882e+08	381673852	372970736	1.89808e+08	0	2.64992e+08	3.33509e+08	1.516e+08	0.454561	0	4.22e-16	401.806	1
APVSQSQPATPVASVAR	12	4	1	LOC_Os06g15360.4	RAD23 DNA repair protein, putative, expressed	S6(Phospho); T10(Phospho)	1825.83	1	S(4): 0.0; S(6): 100.0; T(10): 100.0; S(14): 0.0	59715965	68300619	65449704	24466594	3.12182e+07	32278269	6.44888e+07	2.9321e+07	0.454669	0	9.941e-05	433.236	0
NASFGGAASNSGPVPNAGDR	6	1	1	LOC_Os04g51710.1	expressed protein	S3(Phospho)	1925.82	1	S(3): 100.0; S(9): 0.0; S(11): 0.0	1.16498e+07	2.00313e+07	1.84709e+07	3.0922e+06	1.03388e+07	9.38182e+06	1.67173e+07	7.60426e+06	0.454874	0	2.254e-08	429.325	0
GAAAATPPEPVSPSAR	19	2	1	LOC_Os01g56360.1	wax synthase, putative, expressed	S12(Phospho)	1558.73	0.990516	T(6): 0.0; S(12): 99.1; S(14): 0.9	1159596918	1.24603e+09	1.06353e+09	5.41453e+08	4.83572e+08	5.58245e+08	1.15638e+09	5.27757e+08	0.456385	0	0.0002192	390.795	0
YGGVNSSGIVPSPR	24	3	1	LOC_Os11g01439.2	chloroplast unusual positioning protein, putative, expressed	S12(Phospho)	1469.68	1	Y(1): 0.0; S(6): 0.0; S(7): 0.0; S(12): 100.0	98026174	123174623	87378102	52399895	4.79316e+07	4.05442e+07	102859633	4.69586e+07	0.456531	0	2.594e-12	343.135	0
EDSDDPEEEDPDER	11	2	1	LOC_Os10g06130.3	RNA recognition motif containing protein, expressed	S3(Phospho)	1756.57	1	S(3): 100.0	1.81017e+07	4.42739e+07	2.87255e+07	8.57445e+06	1.23951e+07	2.06219e+07	3.0367e+07	1.38638e+07	0.456541	0	6.839e-06	248.049	0
ALLSPLPSPR	8	1	1	LOC_Os05g38950.2	TBC domain containing protein, expressed	S4(Phospho); S8(Phospho)	1210.57	1	S(4): 100.0; S(8): 100.0	1.53479e+08	1.77321e+08	9.9006e+07	9.82633e+07	98029111	0	1.43269e+08	6.54308e+07	0.4567	0	0.008524	378.396	0
AALEPLPCQPVSPK	6	4	1	LOC_Os01g56800.3	MATH domain containing protein, expressed	C8(Carbamidomethyl); S12(Phospho)	1586.77	1	S(12): 100.0	2.45099e+07	2.23958e+07	2.82011e+07	9.58949e+06	1.02405e+07	14654267	2.50356e+07	1.14948e+07	0.459136	0	0.008532	325.996	0
ETTTGSLSPK	8	4	1	LOC_Os07g07580.2	ROOT HAIRLESS 1, putative, expressed	S8(Phospho)	1100.49	0.999997	T(2): 0.0; T(3): 0.0; T(4): 0.0; S(6): 0.0; S(8): 100.0	1.01589e+08	1.03845e+08	6.00318e+07	0	6.84491e+07	53659104	8.84884e+07	4.07027e+07	0.459978	0.001	0.02891	191.948	0
ADSDAEDGKDSDDEKHDEL	42	1	1	LOC_Os07g14270.3	calreticulin precursor protein, putative, expressed	S3(Phospho)	2170.8	1	S(3): 100.0; S(11): 0.0	247222420	704015292	5.33686e+08	2.31946e+08	146381990	305014396	4.94975e+08	2.27781e+08	0.460187	0	1.889e-05	502.693	2
GKDEAISSEDRDEFQSPSSAAAAR	7	1	1	LOC_Os03g06930.1	homeodomain protein, putative, expressed	S16(Phospho)	2604.13	0.963026	S(7): 0.0; S(8): 1.8; S(16): 96.3; S(18): 1.8; S(19): 0.0	4.83196e+07	6.8082e+07	19858388	0	3.13101e+07	3.14706e+07	4.542e+07	2.09269e+07	0.460742	0	1.211e-05	324.343	2
LVHTPVAGTPGGK	9	1	1	LOC_Os07g34650.1	expressed protein	T4(Phospho); T9(Phospho)	1393.63	1	T(4): 100.0; T(9): 100.0	116467812	124817028	1.19229e+08	5.49029e+07	5.50253e+07	5.62365e+07	1.20171e+08	5.53882e+07	0.460911	0	0.003811	351.95	0
SASFIASPR	14	4	1	LOC_Os11g28270.2	zinc finger C-x8-C-x5-C-x3-H type family protein, expressed	S3(Phospho); S7(Phospho)	1095.43	1	S(1): 0.0; S(3): 100.0; S(7): 100.0	301441868	349173716	331100288	1.64499e+08	151960991	1.41876e+08	327238624	1.52779e+08	0.466873	0	0.004674	324.887	0
MEAPGSPYASSPESAPK	18	1	1	LOC_Os02g57640.1	KH domain containing protein, putative, expressed	N-Term(Acetyl); Y8(Phospho); S11(Phospho)	1907.72	0.986212	S(6): 0.0; Y(8): 100.0; S(10): 1.4; S(11): 98.6; S(14): 0.0	4.53694e+07	5.97092e+07	47036470	2.64579e+07	3.40963e+07	1.0668e+07	5.0705e+07	2.37407e+07	0.468213	0	0.002362	452.118	0
GRSSPSLPPPPPGPPPQVPHGSK	122	2	1	LOC_Os08g40560.2	ZOS8-11 - C2H2 zinc finger protein, expressed	S3(Phospho)	2350.17	0.496131	S(3): 49.6; S(4): 49.6; S(6): 0.8; S(22): 0.0	7.57713e+07	6.51218e+07	4.54811e+07	5.87323e+07	8.78829e+06	2.00119e+07	6.21247e+07	2.91775e+07	0.46966	0	3.522e-08	396.136	1
GTAALFPGDDSR	5	1	1	LOC_Os01g65530.1	RNA recognition motif containing protein, putative, expressed	S11(Phospho)	1286.54	1	T(2): 0.0; S(11): 100.0	6.3957e+06	3.75619e+07	3.76225e+07	0	2.56291e+07	1.27021e+07	2.71934e+07	1.27771e+07	0.46986	0	0.001249	187.642	0
KPFLHTGSWYK	26	1	1	LOC_Os05g50280.1	transporter family protein, putative, expressed	T6(Phospho)	1443.69	0.5	T(6): 50.0; S(8): 50.0; Y(10): 0.0	117951354	1.70482e+08	1.48614e+08	4.84718e+07	4.72807e+07	110171689	1.45682e+08	6.86414e+07	0.471171	0	9.755e-06	458.16	0
GSFIPSPR	15	3	1	LOC_Os01g68860.3	zinc finger C-x8-C-x5-C-x3-H type family protein, expressed	S6(Phospho)	940.432	1	S(2): 0.0; S(6): 100.0	3.77058e+07	5.62419e+07	1.36451e+07	1.38536e+07	1.44122e+07	2.26078e+07	3.58643e+07	1.69578e+07	0.472833	0	0.001249	198.529	0
GYAETVGESEGAAGSPVR	5	5	1	LOC_Os02g38980.4	bromodomain domain containing protein, expressed	S15(Phospho)	1816.78	1	Y(2): 0.0; T(5): 0.0; S(9): 0.0; S(15): 100.0	8585887	1.74521e+07	1.59446e+07	1.02053e+07	9.64822e+06	0	1.39942e+07	6.61785e+06	0.472899	0	6.549e-05	372.424	0
QQAVAISPTAK	9	1	1	LOC_Os03g48140.1	myosin, putative, expressed	S7(Phospho)	1193.6	0.9999	S(7): 100.0; T(9): 0.0	6.94012e+07	6.53317e+07	5.31227e+07	3.45583e+07	2.7854e+07	2.64937e+07	6.26185e+07	2.96353e+07	0.473267	0	0.001381	282.66	0
TTSETDFMTEYVVTR	5	2	1	LOC_Os06g06090.2	CGMC_MAPKCMGC_2_ERK.12 - CGMC includes CDA, MAPK, GSK3, and CLKC kinases, expressed	T9(Phospho); Y11(Phospho)	1939.75	0.999997	T(1): 0.0; T(2): 0.0; S(3): 0.0; T(5): 0.0; T(9): 100.0; Y(11): 100.0; T(14): 0.0	2.88558e+07	30309629	4.02256e+07	2.11228e+07	25916052	0	3.31304e+07	1.56796e+07	0.47327	0	7.631e-08	354.818	0
SAPGPIDVPSPR	14	1	1	LOC_Os06g05860.1	6-phosphofructokinase, putative, expressed	S10(Phospho)	1272.6	1	S(1): 0.0; S(10): 100.0	97469604	185563802	1.02625e+08	0	99701799	82837783	1.28553e+08	6.08465e+07	0.473319	0	0.0009096	415.168	0
LQSFEEEHK	10	2	1	LOC_Os06g14490.2	calmodulin-binding heat-shock protein, putative, expressed	S3(Phospho)	1226.51	1	S(3): 100.0	7.61577e+07	8.80001e+07	85620406	4.85136e+07	2.0181e+07	4.96091e+07	8.32594e+07	3.94346e+07	0.473635	0	0.004769	283.738	0
SPMEDEGHYEK	7	2	2	LOC_Os07g01880.1 ;LOC_Os12g38970.1	VIP4, putative, expressed	S1(Phospho)	1401.5	1	S(1): 100.0; Y(9): 0.0	1.90944e+07	2.769e+07	2.78881e+07	8.79602e+06	9.75986e+06	1.71171e+07	2.48908e+07	1.1891e+07	0.477726	0	0.0001688	278.903	0
KPLLMHTGSWYR	30	1	1	LOC_Os05g49270.1	transporter family protein, putative, expressed	S9(Phospho)	1568.75	0.5	T(7): 50.0; S(9): 50.0; Y(11): 0.0	2.13588e+08	5.97949e+07	115905129	67985916	3.33187e+07	8.48083e+07	1.29763e+08	6.20376e+07	0.478085	0	0.0001277	475.997	0
TLHGLQPPDAK	28	2	1	LOC_Os12g44150.1	plasma membrane ATPase, putative, expressed	T1(Phospho)	1256.61	1	T(1): 100.0	1.25585e+08	1.59837e+08	2.26892e+06	2.95288e+07	4.36241e+07	6.44158e+07	9.58971e+07	4.58562e+07	0.478182	0	0.0003187	326.663	0
GNEAVNTSAEHR	5	1	1	LOC_Os01g49310.2	expressed protein	S8(Phospho)	1364.56	0.999888	T(7): 0.0; S(8): 100.0	1.37073e+07	1.67656e+07	1.79424e+07	9.67174e+06	0	1.35569e+07	1.61385e+07	7.74288e+06	0.479778	0	0.0001864	279.531	0
GRPEPPSDAGAAPHAPPSPPR	19	1	1	LOC_Os06g12780.1	OsDegp10 - Putative Deg protease homologue, expressed	S18(Phospho)	2141	1	S(7): 0.0; S(18): 100.0	4.45763e+07	6.46462e+07	1.76381e+07	3.14466e+07	1.91732e+06	2.75809e+07	4.22869e+07	2.03149e+07	0.480408	0	3.667e-08	577.35	0
YPAAIHSDAPISSPSHNK	11	1	1	LOC_Os04g40720.1	expressed protein	S13(Phospho)	1971.9	0.495193	Y(1): 0.0; S(7): 0.0; S(12): 49.5; S(13): 49.5; S(15): 1.0	3.01507e+07	29477225	3.11838e+07	1.65576e+07	2.07443e+07	6.34041e+06	3.02706e+07	1.45474e+07	0.48058	0	0.002671	234.556	0
AEGPSALHNPSASMR	12	3	1	LOC_Os07g05610.4	zinc ion binding protein, putative, expressed	S13(Phospho)	1604.69	0.988722	S(5): 0.0; S(11): 1.1; S(13): 98.9	4.78333e+07	5.13007e+07	4.16907e+07	0	3.9083e+07	2.86392e+07	4.69416e+07	2.25741e+07	0.480897	0	0.0005395	301.806	0
LGANKFSER	9	1	1	LOC_Os04g47220.1	aquaporin protein, putative, expressed	S7(Phospho)	1101.51	1	S(7): 100.0	127423593	1.39002e+08	1.36347e+08	6.52024e+07	6.1697e+07	6.68948e+07	1.34258e+08	6.45981e+07	0.48115	0	0.005282	262.497	1
SFASISPPR	36	1	1	LOC_Os05g33620.1	expressed protein	S6(Phospho)	1041.48	1	S(1): 0.0; S(4): 0.0; S(6): 100.0	4.66017e+08	93159320	4.09235e+07	2.42958e+07	2.15906e+08	4.8865e+07	2.00033e+08	9.63556e+07	0.481698	0	0.0105	208.947	0
SGLEPSSPHVVKPIK	10	1	1	LOC_Os01g37790.1	expressed protein	S7(Phospho)	1654.86	0.999898	S(1): 0.0; S(6): 0.0; S(7): 100.0	3.80803e+07	2.14401e+07	1.76175e+07	6555904	9.58719e+06	2.10152e+07	2.57127e+07	1.23861e+07	0.481712	0	0.003881	315.062	0
EVIEDEMDQDSSDR	17	1	1	LOC_Os03g55704.1	expressed protein	S12(Phospho)	1747.63	1	S(11): 0.0; S(12): 100.0	2.82239e+07	2.99163e+07	3.05991e+07	1.24606e+07	1.56546e+07	1.47418e+07	2.95798e+07	1.42857e+07	0.482954	0	0.0004139	407.187	0
HQVVDDDDDEDDVRSEGHAR	9	1	1	LOC_Os07g01880.1	VIP4, putative, expressed	S15(Phospho)	2388.94	1	S(15): 100.0	7.66e+07	95424581	8.90184e+07	4.70578e+07	53131708	2.6009e+07	8.70143e+07	4.20662e+07	0.48344	0	3.401e-10	357.638	1
DIGNASNSYSFK	5	1	1	LOC_Os06g40704.2	stromal membrane-associated protein, putative, expressed	S10(Phospho)	1382.56	0.999893	S(6): 0.0; S(8): 0.0; Y(9): 0.0; S(10): 100.0	11520766	1.17702e+07	1.23736e+07	0	9.26431e+06	8.01074e+06	1.18882e+07	5.75835e+06	0.484376	0	0.005344	253.066	0
SELSPSPIQAPATPK	10	1	1	LOC_Os05g06980.1	expressed protein	T13(Phospho)	1602.78	1	S(1): 0.0; S(4): 0.0; S(6): 0.0; T(13): 100.0	30595867	4.61763e+07	4.02117e+07	6.43588e+06	2.20656e+07	2.81921e+07	3.89946e+07	1.88979e+07	0.484628	0	0.001513	358.552	0
SNSPLFDDYGR	10	1	1	LOC_Os06g50840.1	zinc finger family protein, putative, expressed	S3(Phospho)	1350.53	1	S(1): 0.0; S(3): 100.0; Y(9): 0.0	31171680	2.63411e+07	4.16708e+07	6.15336e+06	1.88212e+07	2.31006e+07	3.30612e+07	1.60251e+07	0.484709	0	0.001358	317.37	0
GDEPKEEEPDDHNLNSKEESDNETLSVWK	11	1	1	LOC_Os06g17840.1	expressed protein	S20(Phospho)	3450.44	0.999626	S(16): 0.0; S(20): 100.0; T(24): 0.0; S(26): 0.0	1.78277e+08	40650529	1.91394e+08	0	104508099	9.54195e+07	1.36774e+08	6.66425e+07	0.487246	0	1.336e-05	315.714	2
ADSDDEDDPVESFLR	5	1	1	LOC_Os03g19530.1	DEAD-box ATP-dependent RNA helicase, putative, expressed	S3(Phospho)	1789.68	1	S(3): 100.0; S(12): 0.0	2.46926e+07	31410244	32751012	0	2.08681e+07	2.24407e+07	2.96179e+07	1.44363e+07	0.487416	0	3.648e-10	414.894	0
GDWDAESQR	23	2	1	LOC_Os10g39440.2	transporter family protein, putative, expressed	S7(Phospho)	1143.41	1	S(7): 100.0	1.17563e+08	6.64846e+07	6.30143e+07	3.28098e+07	4.52647e+07	42566773	8.23538e+07	4.02138e+07	0.488305	0	0.003164	264.201	0
DNSSAPRSPVASK	8	1	1	LOC_Os02g47880.1	tetratricopeptide repeat domain containing protein, expressed	S3(Phospho); S8(Phospho)	1475.59	0.0132595	S(3): 1.3; S(4): 98.7; S(8): 100.0; S(12): 0.0	0	7.71496e+06	9.64489e+06	3.44755e+06	0	5.03267e+06	5.78662e+06	2.82674e+06	0.488496	0.004	0.06685	202.431	1
ATNFFSSSSFK	5	1	1	LOC_Os07g30300.1	small G protein family protein, putative, expressed	S9(Phospho)	1302.54	0.999934	T(2): 0.0; S(6): 0.0; S(7): 0.0; S(8): 0.0; S(9): 100.0	0	1.13764e+08	1.1873e+08	4.17253e+07	4.67752e+07	2.51615e+07	7.74981e+07	3.78873e+07	0.488881	0	0.007624	298.762	0
NDTEVSGHLSSDSEHR	5	1	1	LOC_Os03g16369.2	retrotransposon protein, putative, unclassified, expressed	S10(Phospho); S11(Phospho)	1929.7	0.999843	T(3): 0.0; S(6): 0.0; S(10): 100.0; S(11): 100.0; S(13): 0.0	1.46259e+07	2.71842e+07	2.50798e+07	0	1.6115e+07	1.66087e+07	2.22966e+07	1.09079e+07	0.489217	0	0.000688	465.704	0
AELSDGEKGGSEK	4	1	1	LOC_Os03g25450.1	h/ACA ribonucleoprotein complex subunit 4, putative, expressed	S4(Phospho)	1386.58	0.999692	S(4): 100.0; S(11): 0.0	0	2.7398e+07	3.25591e+07	1.40042e+07	1.53589e+07	0	1.99857e+07	9787693	0.489735	0	0.01455	167.134	1
ATSFSHNQAVTK	8	1	1	LOC_Os04g51710.1	expressed protein	S3(Phospho)	1370.61	0.999848	T(2): 0.0; S(3): 100.0; S(5): 0.0; T(11): 0.0	5.63692e+07	6.52459e+07	5.8981e+07	2.69331e+07	2.83118e+07	3.33174e+07	6.01987e+07	2.95208e+07	0.490389	0	0.0008457	170.967	0
SDLGTLMKPK	12	1	1	LOC_Os03g45340.1	hsp20/alpha crystallin family protein, putative, expressed	S1(Phospho)	1169.56	1	S(1): 100.0; T(5): 0.0	90940642	86772220	3.77976e+07	3.63098e+07	3.1428e+07	3.82616e+07	7.18368e+07	3.53331e+07	0.491852	0	0.001931	267.565	0
SSTMPGGINNVEITNETAGPSNLER	14	1	1	LOC_Os04g04254.1	sterol 3-beta-glucosyltransferase, putative, expressed	T3(Phospho)	2668.2	0.968787	S(1): 1.6; S(2): 1.6; T(3): 96.9; T(14): 0.0; T(17): 0.0; S(21): 0.0	7.84347e+07	7.37615e+07	7.53151e+07	0	5.69326e+07	5.50285e+07	7.58371e+07	3.73204e+07	0.492112	0	5.708e-07	329.506	0
PDSDNESGGPSNAGEYASAR	6	1	1	LOC_Os07g41580.1	histone-like transcription factor and archaeal histone, putative, expressed	S3(Phospho)	2060.79	1	S(3): 100.0; S(7): 0.0; S(11): 0.0; Y(16): 0.0; S(18): 0.0	9.02712e+06	2.94321e+07	2.46363e+07	0	2.19409e+07	9.17043e+06	2.10318e+07	1.03705e+07	0.493084	0	9.669e-09	421.825	0
DRDVDDADSDLEEEIQDVPR	10	1	1	LOC_Os07g01320.1	expressed protein	S9(Phospho)	2411	1	S(9): 100.0	5.27472e+07	7.42655e+07	5.29238e+07	0	52318426	3.6729e+07	5.99788e+07	2.96825e+07	0.494883	0	1.736e-07	554.368	1
GDHEGINVVGFEVPTSPDSSYNNPVPGNEDEAR	9	1	1	LOC_Os09g20010.1	SNF1-related protein kinase regulatory subunit beta-2, putative, expressed	S16(Phospho)	3578.54	0.984917	T(15): 1.5; S(16): 98.5; S(19): 0.0; S(20): 0.0; Y(21): 0.0	8.94419e+07	1.09873e+08	1.10543e+08	68253022	8.51602e+07	0	1.03286e+08	5.11377e+07	0.495109	0	4.231e-16	495.383	0
GANEEGSSVNEDLNERSPNTAATK	8	3	1	LOC_Os02g06584.2	zinc finger C-x8-C-x5-C-x3-H type family protein, expressed	S7(Phospho); S8(Phospho); S17(Phospho)	2730.04	0.973772	S(7): 100.0; S(8): 100.0; S(17): 97.4; T(20): 2.6; T(23): 0.0	4.76875e+07	5.53313e+07	5.02286e+07	3.6579e+07	3.94033e+07	0	5.10824e+07	2.53274e+07	0.495815	0	0.0006992	224.899	1
LHAVFEQSGASGR	7	1	1	LOC_Os03g19590.1	phytochrome B, putative, expressed	S11(Phospho)	1438.65	0.991325	S(8): 0.9; S(11): 99.1	5.83445e+07	5.97802e+07	6.11783e+07	0	4.30626e+07	4.58892e+07	59767678	2.96506e+07	0.496097	0	0.006113	307.368	0
QALGDGDISPPR	13	2	1	LOC_Os08g08080.2	BUD13, putative, expressed	S9(Phospho)	1305.59	1	S(9): 100.0	441174	5.9765e+07	8.69277e+06	2.31122e+06	3.18878e+07	0	2.29663e+07	1.13997e+07	0.496365	0	0.000487	362.371	0
SIHGSQLGTVTEAEHS	11	1	1	LOC_Os05g05590.1	transporter, monovalent cation:proton antiporter-2 family, putative, expressed	S1(Phospho)	1732.76	1	S(1): 100.0; S(5): 0.0; T(9): 0.0; T(11): 0.0; S(16): 0.0	94043599	1.30583e+08	1.19767e+08	3.50064e+07	6.09706e+07	7.51485e+07	1.14798e+08	5.70418e+07	0.49689	0	1.451e-05	408.517	0
VAPATAATSAAAAAEASSPEVEEK	8	1	1	LOC_Os12g29950.1	nodulin, putative, expressed	S17(Phospho); S18(Phospho)	2389.03	1	T(5): 0.0; T(8): 0.0; S(9): 0.0; S(17): 100.0; S(18): 100.0	4.65474e+07	7.96597e+07	7.77861e+07	4.0714e+07	0	6.07243e+07	6.79977e+07	3.38128e+07	0.497263	0	6.874e-05	268.286	0
SYASASSGELGVVAGGGGR	12	2	1	LOC_Os09g06499.2	sulfate transporter 4.1, chloroplast precursor, putative, expressed	S6(Phospho)	1761.79	0.989046	S(1): 0.0; Y(2): 0.0; S(4): 0.0; S(6): 98.9; S(7): 1.1	5.9226e+07	7.52925e+07	6.51728e+07	2.78648e+07	3.28703e+07	3.87303e+07	6.65638e+07	3.31551e+07	0.498096	0	7.503e-12	449.726	0
SKSDVEDDENDGSGEDE	10	2	1	LOC_Os04g47690.3	HMG1/2, putative, expressed	S3(Phospho); S13(Phospho)	1986.6	0.984516	S(1): 1.5; S(3): 98.5; S(13): 100.0	16515376	27493293	2.75629e+07	7.69334e+06	1.23216e+07	15767696	2.38572e+07	1.19275e+07	0.499956	0	0.001516	343.563	1
EGPGTSSSSPLPVK	4	1	1	LOC_Os07g37610.1	B3 DNA binding domain containing protein, putative, expressed	S9(Phospho)	1422.65	0.248993	T(5): 0.4; S(6): 24.9; S(7): 24.9; S(8): 24.9; S(9): 24.9	0	1.03294e+07	1.11457e+07	0	0	0	7.15836e+06	0	0h specific	0	0.003458	182.053	0
SPQTVDTTR	3	1	1	LOC_Os07g48200.1	B3 DNA binding domain containing protein, putative, expressed	S1(Phospho)	1084.47	1	S(1): 100.0; T(4): 0.0; T(7): 0.0; T(8): 0.0	0	4.19118e+06	5.46934e+06	0	3.19892e+06	0	3.22018e+06	0	0h specific	0.001	0.03416	139.344	0
SSGGAGFDDDDGVAAR	4	3	1	LOC_Os09g29930.3	transcription factor BIM2, putative, expressed	S2(Phospho)	1576.59	0.5	S(1): 50.0; S(2): 50.0	0	1.33751e+07	1.24436e+07	0	0	0	8.60623e+06	0	0h specific	0	3.192e-05	302.001	0
RVPEMGGGGGSASSGAGADER	4	1	1	LOC_Os01g07880.1	transcription factor HY5, putative, expressed	S13(Phospho); S14(Phospho)	2064.78	0.901736	S(11): 9.8; S(13): 95.1; S(14): 95.1	5.24208e+06	0	4.52089e+06	0	0	0	3.25432e+06	0	0h specific	0.002	0.05955	101.231	1
VSQPAEEDEMDFDSEEVEDEEEEEK	3	1	1	LOC_Os05g51830.1	ZOS5-12 - C2H2 zinc finger protein, expressed	S14(Phospho)	3053.11	1	S(2): 0.0; S(14): 100.0	4.8972e+07	5.46218e+07	0	0	3.72803e+07	0	3.45313e+07	0	0h specific	0	0.000154	268.017	0
NLPADPDAEVIALSPK	2	2	1	LOC_Os04g47860.3	ZOS4-11 - C2H2 zinc finger protein, expressed	S14(Phospho)	1729.84	1	S(14): 100.0	0	1.21157e+08	1.23045e+08	0	0	0	8.14004e+07	0	0h specific	0	0.001151	449.329	0
LLLKSPAVSPSSSPK	2	1	1	LOC_Os05g03760.1	zinc finger family protein, putative, expressed	S5(Phospho); S9(Phospho); S13(Phospho)	1750.78	0.9991	S(5): 100.0; S(9): 100.0; S(11): 0.0; S(12): 0.0; S(13): 99.9	0	9.01378e+06	5.36413e+06	0	0	0	4.79263e+06	0	0h specific	0.007	0.0826	232.343	1
AVNPSAVSVGMQPTVSSPR	5	1	1	LOC_Os05g03760.1	zinc finger family protein, putative, expressed	S17(Phospho)	1963.94	0.990215	S(5): 0.0; S(8): 0.0; T(14): 0.0; S(16): 1.0; S(17): 99.0	0	2.33874e+07	2.25128e+07	0	0	0	1.53001e+07	0	0h specific	0	2.378e-05	390.824	0
YSNADQGGMFSPSHK	4	2	1	LOC_Os03g49170.3	zinc finger family protein, putative, expressed	S11(Phospho)	1705.67	0.992624	Y(1): 0.0; S(2): 0.0; S(11): 99.3; S(13): 0.7	1.06621e+07	1.75007e+07	16475710	0	0	0	1.48795e+07	0	0h specific	0	2.681e-06	385.629	0
YADQGGAAFSPTRK	3	1	1	LOC_Os12g33090.1	zinc finger family protein, putative, expressed	T12(Phospho)	1548.68	0.0104904	Y(1): 0.0; S(10): 99.0; T(12): 1.0	0	1.63543e+07	1.58996e+07	0	0	7.78644e+06	1.07513e+07	0	0h specific	0	0.0006805	287.29	1
GANEEGSSVNEDLNER	3	3	1	LOC_Os02g06584.2	zinc finger C-x8-C-x5-C-x3-H type family protein, expressed	S8(Phospho)	1799.71	0.991942	S(7): 0.8; S(8): 99.2	0	1.21496e+07	1.17326e+07	0	5.78716e+06	0	7.96073e+06	0	0h specific	0	4.593e-06	300.622	0
SQSFIDR	4	1	1	LOC_Os05g03760.1	zinc finger family protein, putative, expressed	S3(Phospho)	932.389	1	S(1): 0.0; S(3): 100.0	5.15272e+07	2.13094e+07	42375485	0	3.51667e+07	0	3.8404e+07	0	0h specific	0.001	0.02404	152.818	0
LQSPGAQQTYGTSQQVDASAGNQGMLSPYR	6	3	1	LOC_Os01g68860.3	zinc finger C-x8-C-x5-C-x3-H type family protein, expressed	S3(Phospho)	3220.44	1	S(3): 100.0; T(9): 0.0; Y(10): 0.0; T(12): 0.0; S(13): 0.0; S(19): 0.0; S(27): 0.0; Y(29): 0.0	9.68032e+07	8.61119e+07	8.24337e+07	0	5.42375e+07	0	8.84496e+07	0	0h specific	0	3.345e-09	373.86	0
RGANEEGSSVNEDLNERSPNTAATK	6	3	1	LOC_Os02g06584.2	zinc finger C-x8-C-x5-C-x3-H type family protein, expressed	S18(Phospho)	2726.2	0.999989	S(8): 0.0; S(9): 0.0; S(18): 100.0; T(21): 0.0; T(24): 0.0	1.6723e+07	2.03562e+07	25495454	0	2.53007e+07	0	2.08582e+07	0	0h specific	0	0.001367	208.222	2
DKFSSGDEKEDHEK	5	3	1	LOC_Os02g06584.2	zinc finger C-x8-C-x5-C-x3-H type family protein, expressed	S5(Phospho)	1730.69	0.999877	S(4): 0.0; S(5): 100.0	8.10746e+06	3.09835e+07	3.16965e+07	1.12308e+07	0	0	2.35958e+07	0	0h specific	0	0.005487	263.725	2
SGQLDPLHAAASR	2	1	1	LOC_Os10g22950.1	calmodulin-binding transcription activator, putative, expressed	S1(Phospho)	1402.65	1	S(1): 100.0; S(12): 0.0	0	1.01941e+07	8.3652e+06	0	0	0	6.18643e+06	0	0h specific	0.001	0.02884	180.88	0
QSSLDLFK	3	1	1	LOC_Os07g43030.1	calmodulin-binding transcription activator, putative, expressed	S3(Phospho)	1017.47	0.989819	S(2): 1.0; S(3): 99.0	4.58078e+06	8469392	0	1.14504e+07	0	0	4.35006e+06	0	0h specific	0.006	0.09201	159.424	0
HEPLTPDSNCQPGSPTASPK	6	2	1	LOC_Os09g12770.2	Myb-like DNA-binding domain containing protein, putative, expressed	C10(Carbamidomethyl); S14(Phospho); S18(Phospho)	2279.91	0.499994	T(5): 0.0; S(8): 0.0; S(14): 100.0; T(16): 50.0; S(18): 50.0	3.67074e+07	4.15694e+07	0	0	0	0	2.60923e+07	0	0h specific	0	0.0005911	274.456	0
TDPSTPAPTSESPTQGVPSNR	12	2	1	LOC_Os09g12770.2	Myb-like DNA-binding domain containing protein, putative, expressed	S12(Phospho)	2205.98	0.98944	T(1): 0.0; S(4): 0.0; T(5): 0.0; T(9): 0.0; S(10): 0.0; S(12): 98.9; T(14): 1.1; S(19): 0.0	3.26189e+07	1.98558e+07	2.11739e+07	0	16542095	0	2.45495e+07	0	0h specific	0	2.05e-06	483.662	0
KVGGGDEEGEEVEGDSSESEPEPEPVKK	2	1	1	LOC_Os02g18660.1	expressed protein	S16(Phospho); S19(Phospho)	3089.24	0.971488	S(16): 99.9; S(17): 2.9; S(19): 97.2	0	3.18919e+07	2.81858e+07	0	0	0	2.00259e+07	0	0h specific	0	0.0003116	349.682	2
VGGGDEEGEEVEGDSSESEPEPEPVKK	2	1	1	LOC_Os02g18660.1	expressed protein	S15(Phospho); S18(Phospho)	2961.15	0.945648	S(15): 97.3; S(16): 5.4; S(18): 97.3	23634651	0	11438719	0	0	0	1.16911e+07	0	0h specific	0	0.001455	295.011	1
GHGSSPSPSKTPPPANPNPK	5	1	1	LOC_Os09g27850.1	transcription regulator, putative, expressed	S5(Phospho); T11(Phospho)	2113.91	0.493266	S(4): 49.3; S(5): 49.3; S(7): 0.0; S(9): 1.3; T(11): 100.0	2.34322e+07	34940877	0	0	0	0	1.94577e+07	0	0h specific	0	0.008831	233.042	1
SPESGLSPSTSR	5	1	1	LOC_Os01g71970.1	GRAS family transcription factor containing protein, expressed	S1(Phospho)	1284.55	1	S(1): 100.0; S(4): 0.0; S(7): 0.0; S(9): 0.0; T(10): 0.0; S(11): 0.0	4.47464e+07	5.41371e+07	4.9337e+07	2.8489e+07	0	0	4.94068e+07	0	0h specific	0	0.001302	212.975	0
QIDASDLPSDDSADNDYDPTLAQGHK	2	1	1	LOC_Os06g12400.1	Homeobox domain containing protein, expressed	S5(Phospho); S9(Phospho)	2948.15	2.70417e-06	S(5): 0.0; S(9): 99.8; S(12): 99.9; Y(17): 0.3; T(20): 0.0	0	7.95459e+06	1.20784e+07	0	0	0	6.67768e+06	0	0h specific	0	0.0002933	143.315	0
ADAGGLVDEFESK	2	1	1	LOC_Os08g08820.1	homeobox and START domains containing protein, putative, expressed	S12(Phospho)	1417.59	1	S(12): 100.0	14553048	1.22245e+07	0	0	0	0	8.92584e+06	0	0h specific	0	1.635e-07	382.065	0
SRASDPLGGDEFESK	6	2	1	LOC_Os04g53540.4	homeobox and START domains containing protein, putative, expressed	S1(Phospho)	1674.7	0.986868	S(1): 98.7; S(4): 1.3; S(14): 0.0	0	1.41569e+07	2.45024e+07	0	1.07454e+07	0	1.28864e+07	0	0h specific	0.001	0.01006	220.956	1
SCSENVDGAGDGLSGDDQDPNQRPR	4	1	1	LOC_Os08g08820.1	homeobox and START domains containing protein, putative, expressed	C2(Carbamidomethyl); S14(Phospho)	2726.08	1	S(1): 0.0; S(3): 0.0; S(14): 100.0	1.31053e+07	2.63075e+07	2.17249e+07	0	1.01451e+07	0	2.03792e+07	0	0h specific	0	2.292e-07	293.474	0
DGSSFGLTPK	2	1	1	LOC_Os04g28090.1	MYB family transcription factor, putative, expressed	T8(Phospho)	1088.47	1	S(3): 0.0; S(4): 0.0; T(8): 100.0	0	1.9378e+07	1.1554e+07	0	0	0	1.03107e+07	0	0h specific	0	0.01511	232.772	0
HLSDLQLR	3	1	1	LOC_Os01g09280.1	myb-related transcription activator, putative, expressed	S3(Phospho)	1061.52	1	S(3): 100.0	1.49528e+07	1.40493e+07	0	0	0	2.1872e+07	9.66737e+06	0	0h specific	0.001	0.02678	146.529	0
KGGASLDSTGRDSPK	6	2	1	LOC_Os03g53960.2	transcriptional adaptor, putative, expressed	S13(Phospho)	1555.71	1	S(5): 0.0; S(8): 0.0; T(9): 0.0; S(13): 100.0	4.31954e+07	3.0914e+07	2.71004e+07	1.71383e+07	0	0	3.37366e+07	0	0h specific	0	0.0009593	344.664	2
SMSVLGSYDR	3	1	1	LOC_Os09g32040.1	no apical meristem protein, putative, expressed	S3(Phospho)	1194.49	1	S(1): 0.0; S(3): 100.0; S(7): 0.0; Y(8): 0.0	7.02606e+06	7.38048e+06	0	0	4.79039e+06	0	4.80218e+06	0	0h specific	0	0.01717	273.377	0
DMPSDGDDAEPTGITILR	3	3	1	LOC_Os08g06140.3	no apical meristem protein, putative, expressed	M2(Oxidation); S4(Phospho)	1998.85	1	S(4): 100.0; T(12): 0.0; T(15): 0.0	0	5.41541e+06	4.77175e+06	0	0	6.6344e+06	3.39572e+06	0	0h specific	0	0.0003616	235.705	0
ADGPGSPGGGGGSHESGSPR	4	1	1	LOC_Os05g38820.4	histone-like transcription factor and archaeal histone, putative, expressed	N-Term(Acetyl); S6(Phospho); S18(Phospho)	1924.69	0.98132	S(6): 100.0; S(13): 0.0; S(16): 1.9; S(18): 98.1	22100600	0	3.42376e+07	0	2.42192e+07	0	1.87794e+07	0	0h specific	0	0.004362	325.264	0
PDSDNDSGGPSNYAGGELSSPR	4	1	1	LOC_Os03g29970.1	histone-like transcription factor and archaeal histone, putative, expressed	S3(Phospho)	2258.88	1	S(3): 100.0; S(7): 0.0; S(11): 0.0; Y(13): 0.0; S(19): 0.0; S(20): 0.0	0	1.55023e+07	7.90504e+06	0	0	0	7.80246e+06	0	0h specific	0	1.859e-15	553.581	0
SGGAPPPPEMSTAER	3	1	1	LOC_Os11g06020.1	homeobox domain containing protein, expressed	S1(Phospho); M10(Oxidation)	1579.65	1	S(1): 100.0; S(11): 0.0; T(12): 0.0	0	29197600	2.92219e+07	0	0	2.86645e+07	1.94732e+07	0	0h specific	0	0.001793	225.149	0
AAESDVNVSSPR	3	1	1	LOC_Os09g38570.1	transcription factor like protein, putative, expressed	S10(Phospho)	1311.56	4.16069e-07	S(4): 0.0; S(9): 100.0; S(10): 0.0	5.27917e+07	6.66928e+07	5.91716e+07	0	0	0	5.9552e+07	0	0h specific	0	4.321e-05	322.468	0
TSPSDEEDVDDGHHHGGGGGSGK	4	1	1	LOC_Os02g33770.1	homeodomain, putative, expressed	S4(Phospho)	2313.87	1	T(1): 0.0; S(2): 0.0; S(4): 100.0; S(21): 0.0	4.54998e+07	7.346e+07	7.91342e+07	0	0	48084979	6.60313e+07	0	0h specific	0	2.3e-05	183.289	0
DASLDHSLVSPTQR	4	1	1	LOC_Os09g30400.3	OsWRKY80 - Superfamily of TFs having WRKY and zinc finger domains, expressed	S10(Phospho)	1605.73	1	S(3): 0.0; S(7): 0.0; S(10): 100.0; T(12): 0.0	12872098	2.00069e+07	1.16119e+07	0	8.02131e+06	0	1.48303e+07	0	0h specific	0	0.0009575	357.192	0
ALNNIMHMSNSPTSSYR	6	3	1	LOC_Os05g03430.3	ATSIZ1/SIZ1, putative, expressed	T13(Phospho)	2002.86	0.0109986	S(9): 0.0; S(11): 98.9; T(13): 1.1; S(14): 0.0; S(15): 0.0; Y(16): 0.0	1.43823e+07	1.57122e+07	0	0	7.94095e+06	0	1.00315e+07	0	0h specific	0	3.496e-05	300.284	0
AMELSGPR	6	1	1	LOC_Os04g38480.1	BRASSINOSTEROID INSENSITIVE 1-associated receptor kinase 1 precursor, putative, expressed	S5(Phospho)	940.398	1	S(5): 100.0	3.24805e+07	2.86484e+07	2.32537e+07	1.58238e+07	0	0	2.81275e+07	0	0h specific	0	0.01228	208.132	0
SFDELSDDEGLYEDSD	2	1	1	LOC_Os07g39870.2	eukaryotic peptide chain release factor subunit 1-1, putative, expressed	S6(Phospho)	1915.67	0.999994	S(1): 0.0; S(6): 100.0; Y(12): 0.0; S(15): 0.0	0	2.2788e+07	3.88904e+07	0	0	0	2.05595e+07	0	0h specific	0	0.00655	193.158	0
YVISPDNQEIGEK	2	1	1	LOC_Os05g26890.1	G-protein alpha subunit, putative, expressed	S4(Phospho)	1571.7	1	Y(1): 0.0; S(4): 100.0	0	17385158	1.19481e+07	0	0	0	9.77776e+06	0	0h specific	0	0.00169	257.784	0
MSGPAMIHPSEAAAK	6	1	1	LOC_Os02g13560.1	transporter family protein, putative, expressed	S2(Phospho)	1577.69	1	S(2): 100.0; S(10): 0.0	7.26825e+07	7.19787e+07	5.55539e+07	0	0	0	6.67384e+07	0	0h specific	0	2.902e-06	392.815	0
SGSAGEPLLR	4	1	1	LOC_Os02g35190.2	chloride channel protein, putative, expressed	S3(Phospho)	1066.5	0.999792	S(1): 0.0; S(3): 100.0	5.15115e+07	3.62804e+07	3.45733e+07	0	0	0	4.07884e+07	0	0h specific	0	0.01293	149.02	0
IVNSDIASTQCPTPQSHVDNHAR	3	1	1	LOC_Os04g55230.1	tetratricopeptide repeat domain containing protein, putative, expressed	C11(Carbamidomethyl); T13(Phospho)	2627.17	0.999844	S(4): 0.0; S(8): 0.0; T(9): 0.0; T(13): 100.0; S(16): 0.0	0	5.7148e+07	54681055	0	11485758	0	3.72764e+07	0	0h specific	0	2.127e-08	467.1	0
HDTDDNNNAAAADSPKKPSRPPAAAK	6	4	1	LOC_Os04g49510.1	CAMK_CAMK_like.27 - CAMK includes calcium/calmodulin depedent protein kinases, expressed	S14(Phospho)	2739.25	0.999496	T(3): 0.0; S(14): 99.9; S(19): 0.1	2.87296e+07	4.80469e+07	6.2094e+07	0	0	0	4.62901e+07	0	0h specific	0	0.002142	216.48	1
AASLDNQVGDLK	2	1	1	LOC_Os03g51030.3	phytochrome A, putative, expressed	S3(Phospho)	1310.6	1	S(3): 100.0	0	3.64394e+06	4.82704e+06	0	0	0	2.82366e+06	0	0h specific	0	0.007789	216.8	0
AGGGGGGGGGGGGGAAAAESVSK	2	1	1	LOC_Os03g19590.1	phytochrome B, putative, expressed	S20(Phospho)	1725.72	0.99976	S(20): 100.0; S(22): 0.0	0	2.65084e+07	2.28334e+07	0	0	0	1.64473e+07	0	0h specific	0	1.86e-06	373.961	0
LHAVFEQSGASGR	4	1	1	LOC_Os03g19590.1	phytochrome B, putative, expressed	S8(Phospho); S11(Phospho)	1518.61	1	S(8): 100.0; S(11): 100.0	1.69261e+07	40769141	2.19641e+07	0	0	0	2.65531e+07	0	0h specific	0.001	0.02951	303.083	0
ASPTPSSEQQIAAYLSR	3	1	1	LOC_Os03g19590.1	phytochrome B, putative, expressed	S2(Phospho); S6(Phospho)	1965.84	0.982918	S(2): 100.0; T(4): 0.0; S(6): 98.3; S(7): 1.7; Y(14): 0.0; S(16): 0.0	5.87969e+07	0	7.54913e+07	0	0	4.13054e+07	4.47627e+07	0	0h specific	0	5.985e-05	295.424	0
KAPSMEWR	2	1	1	LOC_Os04g52120.1	potassium transporter, putative, expressed	S4(Phospho)	1084.47	1	S(4): 100.0	3.82386e+07	3.7941e+07	0	0	0	0	2.53932e+07	0	0h specific	0.001	0.02595	179.849	1
GGCSDSDDNYEEAEMLR	3	1	1	LOC_Os07g32530.1	potassium transporter, putative, expressed	C3(Carbamidomethyl); S4(Phospho)	2027.73	0.979298	S(4): 97.9; S(6): 2.1; Y(10): 0.0	0	8.81049e+06	1.37884e+06	0	0	0	3.39644e+06	0	0h specific	0.001	0.02215	168.201	0
KLVNSSFADLQKPQMELDGK	3	1	1	LOC_Os05g38150.1	amino acid kinase, putative, expressed	S5(Phospho)	2328.14	0.981356	S(5): 98.1; S(6): 1.9	4.15387e+07	4.5485e+07	0	0	6.16762e+07	0	2.90079e+07	0	0h specific	0	0.0004645	273.747	1
SASHTSLSESDDFDLSR	3	2	1	LOC_Os02g34560.2	plant neutral invertase domain containing protein, expressed	T5(Phospho); S6(Phospho)	2013.75	0.000244447	S(1): 1.5; S(3): 98.5; T(5): 0.0; S(6): 100.0; S(8): 0.0; S(10): 0.0; S(16): 0.0	0	2.51016e+07	1.91486e+07	0	3.80331e+06	0	1.47501e+07	0	0h specific	0	1.644e-12	244.991	0
NAPGGPLSPGGFPMNRPGTGGMMPGMPGTPGMPGSR	4	1	1	LOC_Os04g42140.1	eukaryotic initiation factor iso-4F subunit p82-34, putative, expressed	S8(Phospho)	3502.55	1	S(8): 100.0; T(19): 0.0; T(29): 0.0; S(35): 0.0	1.48738e+08	1.54516e+08	1.37767e+08	0	0	0	1.47007e+08	0	0h specific	0	9.24e-06	256.091	0
SDSIADMMPEALR	3	1	1	LOC_Os02g58480.1	sucrose synthase, putative, expressed	S3(Phospho); M7(Oxidation)	1531.62	0.987491	S(1): 1.3; S(3): 98.7	0	3.34182e+06	2.04871e+06	0	0	0	1.79684e+06	0	0h specific	0	0.0003515	209.155	0
LTSVVEEDNRGEEVVEEEAR	5	1	1	LOC_Os03g18070.1	omega-3 fatty acid desaturase, chloroplast precursor, putative, expressed	S3(Phospho)	2369.06	0.999995	T(2): 0.0; S(3): 100.0	3.87859e+07	1.79414e+07	3.52846e+07	0	0	54285273	3.06706e+07	0	0h specific	0	0.0001297	304.009	1
RSQEEDEVEER	3	1	1	LOC_Os02g50970.1	protein kinase domain containing protein, expressed	S2(Phospho)	1485.59	1	S(2): 100.0	0	41819915	2.4524e+07	0	0	2.09226e+07	2.21146e+07	0	0h specific	0	0.005053	311.734	1
DGGAASEYLIEEEEGLNEHNVVEK	2	2	1	LOC_Os06g43660.3	inorganic H+ pyrophosphatase, putative, expressed	S6(Phospho)	2711.18	0.999831	S(6): 100.0; Y(8): 0.0	1.48779e+07	0	2.99995e+07	0	0	0	1.49591e+07	0	0h specific	0	6.024e-09	449.079	0
SDSGSSLDLEK	2	1	1	LOC_Os04g52479.1	peptidase, trypsin-like serine and cysteine proteases, putative, expressed	S3(Phospho); S6(Phospho)	1297.46	0.978374	S(1): 0.0; S(3): 100.0; S(5): 2.2; S(6): 97.9	0	1.58834e+07	7.32036e+06	0	0	0	7.7346e+06	0	0h specific	0	0.005683	177.971	0
GLNVVSPK	3	1	1	LOC_Os02g03840.2	expressed protein	S6(Phospho)	893.451	1	S(6): 100.0	1.34777e+08	8.17164e+07	0	0	0	0	7.21644e+07	0	0h specific	0.001	0.05248	216.768	0
VVDDGWGSPR	2	1	1	LOC_Os05g46720.1	phosphatidylinositol transfer, putative, expressed	S8(Phospho)	1167.48	1	S(8): 100.0	17575581	8.64662e+06	0	0	0	0	8.74073e+06	0	0h specific	0	0.006126	238.493	0
KPMAGGPEKSPK	2	1	1	LOC_Os07g39620.1	C2 domain containing protein, putative, expressed	S10(Phospho)	1306.62	1	S(10): 100.0	6.00705e+07	5.87528e+07	0	0	0	0	3.96078e+07	0	0h specific	0.002	0.04653	270.335	1
AGAGAGASPGWPQR	3	1	1	LOC_Os08g39100.1	protein phosphatase 2C, putative, expressed	S8(Phospho)	1362.6	1	S(8): 100.0	1.09317e+07	1.25776e+07	0	0	0	0	7.83644e+06	0	0h specific	0	0.001643	226.826	0
IPDDFVRHSPK	2	1	1	LOC_Os02g54510.3	protein kinase domain containing protein, expressed	S9(Phospho)	1390.65	1	S(9): 100.0	16692525	0	1.8791e+07	0	0	0	1.18279e+07	0	0h specific	0.001	0.0545	195.526	1
DNNPVSPGKGEGR	2	1	1	LOC_Os09g36090.1	plus-3 domain containing protein, expressed	S6(Phospho)	1406.61	1	S(6): 100.0	6.92951e+07	93341803	0	0	0	0	5.42123e+07	0	0h specific	0	0.01577	351.56	1
QGSLHVNIPDQDPEDAK	2	1	1	LOC_Os06g40510.1	CRAL/TRIO domain containing protein	S3(Phospho)	1942.86	1	S(3): 100.0	3.47666e+07	0	1.58741e+07	0	0	0	1.68803e+07	0	0h specific	0	1.738e-05	290.485	0
YELAADAEAASPR	2	1	1	LOC_Os09g39870.1	2-phosphoglycerate kinase-related, putative, expressed	S11(Phospho)	1443.63	1	Y(1): 0.0; S(11): 100.0	0	5.5287e+06	2.71345e+06	0	0	0	2.74738e+06	0	0h specific	0	4.153e-06	304.869	0
GEVTPPAPPSPPR	6	1	1	LOC_Os09g37520.1	DUF630/DUF632 domains containing protein, putative, expressed	T4(Phospho); S10(Phospho)	1461.62	1	T(4): 100.0; S(10): 100.0	0	8.23841e+06	1.14363e+07	0	0	0	6.55825e+06	0	0h specific	0	0.00473	469.223	0
RRTHSPDMHHQR	2	1	1	LOC_Os04g39629.1	RNA recognition motif containing protein, putative, expressed	T3(Phospho); S5(Phospho)	1717.69	1	T(3): 100.0; S(5): 100.0	0	794572	2.00953e+06	0	0	0	934700	0	0h specific	0.003	0.06273	134.523	2
SPQDQVSPPPKDNAER	2	1	1	LOC_Os05g02880.1	splicing factor, arginine/serine-rich 7, putative, expressed	S1(Phospho); S7(Phospho)	1924.78	1	S(1): 100.0; S(7): 100.0	0	8.25882e+06	4.76852e+06	0	0	0	4.34245e+06	0	0h specific	0.006	0.1065	190.622	1
LSVSEISDDHGGGVVSPQR	2	1	1	LOC_Os06g41440.2	expressed protein	S16(Phospho)	2018.92	1	S(2): 0.0; S(4): 0.0; S(7): 0.0; S(16): 100.0	0	6.43091e+06	5.15047e+06	0	0	0	3.86046e+06	0	0h specific	0	0.0005584	472.004	0
GEATESVHDMDIDDDNTGR	2	1	1	LOC_Os05g48855.1	GTP binding protein, putative, expressed	T4(Phospho); S6(Phospho)	2236.79	1	T(4): 100.0; S(6): 100.0; T(17): 0.0	0	7.99149e+06	6449620	0	0	0	4.8137e+06	0	0h specific	0	6.454e-06	365.851	0
WTLDGEESDEEGNQEDGKK	3	1	1	LOC_Os08g06344.1	transposon protein, putative, CACTA, En/Spm sub-class, expressed	S8(Phospho)	2245.88	1	T(2): 0.0; S(8): 100.0	0	1.91626e+07	2.39436e+07	0	0	0	1.43688e+07	0	0h specific	0	2.373e-06	355.107	1
LRGEATESVHDMDIDDDNTGR	2	1	1	LOC_Os05g48855.1	GTP binding protein, putative, expressed	T6(Phospho); S8(Phospho)	2505.96	1	T(6): 100.0; S(8): 100.0; T(19): 0.0	0	9.40156e+06	5.2077e+06	0	0	0	4.86975e+06	0	0h specific	0	0.004484	218.453	1
SQHVMTPLSR	2	1	1	LOC_Os05g39730.1	SAG20, putative, expressed	S1(Phospho)	1235.56	1	S(1): 100.0; T(6): 0.0; S(9): 0.0	0	6.62821e+06	6.36036e+06	0	0	0	4.32952e+06	0	0h specific	0.001	0.02317	166.671	0
FEDDDVEDKDDDDETDDDASDADIEDPEK	2	1	1	LOC_Os07g03230.1	eukaryotic translation initiation factor 3 subunit C, putative, expressed	T15(Phospho)	3397.2	1	T(15): 100.0; S(20): 0.0	0	33206616	3.49998e+07	0	0	0	2.27355e+07	0	0h specific	0	1.946e-06	340.175	1
DGSPAAAATDHK	2	1	1	LOC_Os02g26349.2	transposon protein, putative, CACTA, En/Spm sub-class, expressed	S3(Phospho)	1220.5	1	S(3): 100.0; T(9): 0.0	0	28862486	3.54699e+07	0	0	0	2.14441e+07	0	0h specific	0	0.003237	182.661	0
VQYLEMKPCPATPNNTPCEVR	2	1	1	LOC_Os06g18930.1	cadmium tolerance factor, putative	C9(Carbamidomethyl); T12(Phospho); C18(Carbamidomethyl)	2584.15	1	Y(3): 0.0; T(12): 100.0; T(16): 0.0	0	1.32886e+07	6.10515e+06	0	0	0	6.46459e+06	0	0h specific	0	0.0001133	386.356	0
SGLTSNEDSGEEHLAR	2	1	1	LOC_Os03g03870.1	DNA-binding bromodomain-containing protein, putative, expressed	S9(Phospho)	1781.74	1	S(1): 0.0; T(4): 0.0; S(5): 0.0; S(9): 100.0	0	9.38029e+06	9.62223e+06	0	0	0	6.33417e+06	0	0h specific	0	0.002202	332.207	0
SYGSDPEEQWMR	2	1	1	LOC_Os05g04830.1	expressed protein	S4(Phospho)	1564.58	1	S(1): 0.0; Y(2): 0.0; S(4): 100.0	0	2.69229e+07	1.91681e+07	0	0	0	1.53637e+07	0	0h specific	0	4.556e-05	286.271	0
LNEEPEVHADHTMDPDYESPEEQEQDTGR	2	1	1	LOC_Os09g36090.1	plus-3 domain containing protein, expressed	S19(Phospho)	3477.38	1	T(12): 0.0; Y(17): 0.0; S(19): 100.0; T(27): 0.0	0	7179328	2.84412e+07	0	0	0	1.18735e+07	0	0h specific	0	1.722e-06	415.364	0
VKGSQLQTPPVADETER	2	1	1	LOC_Os03g46920.1	expressed protein	S4(Phospho)	1934.92	1	S(4): 100.0; T(8): 0.0; T(15): 0.0	0	2.14765e+07	1.18708e+07	0	0	0	1.11157e+07	0	0h specific	0	0.007982	219.649	1
ASLEEEDDILSDEDDFYDR	2	1	1	LOC_Os06g16430.1	FHA domain containing protein, putative, expressed	S11(Phospho)	2355.9	1	S(2): 0.0; S(11): 100.0; Y(17): 0.0	0	1.67803e+07	12650686	0	0	0	9.81033e+06	0	0h specific	0	2.763e-10	404.439	0
LECISEIDSR	2	1	1	LOC_Os10g38850.1	amine oxidase, putative, expressed	C3(Carbamidomethyl); S5(Phospho)	1301.55	1	S(5): 100.0; S(9): 0.0	0	9.93331e+06	1.32043e+07	0	0	0	7.71255e+06	0	0h specific	0.001	0.03301	200.135	0
AASVSPAASPPRR	2	1	1	LOC_Os12g15420.1	nucampholin, putative, expressed	N-Term(Acetyl); S5(Phospho); S9(Phospho)	1468.64	1	S(3): 0.0; S(5): 100.0; S(9): 100.0	0	6.52255e+07	37641924	0	0	0	3.42891e+07	0	0h specific	0.003	0.05348	263.722	1
GSFDATNAVK	2	1	1	LOC_Os02g49070.1	ZAC, putative, expressed	S2(Phospho)	1089.46	1	S(2): 100.0; T(6): 0.0	14117552	0	1.17685e+07	0	0	0	8.62867e+06	0	0h specific	0.001	0.02609	144.933	0
SQSYVSWDIK	2	1	1	LOC_Os12g10740.1	leucine-rich repeat family protein, putative, expressed	S1(Phospho)	1292.56	1	S(1): 100.0; S(3): 0.0; Y(4): 0.0; S(6): 0.0	0	1.78864e+07	1.54685e+07	0	0	0	1.11183e+07	0	0h specific	0	0.004011	245.34	0
EVLDGALSTADSPR	2	1	1	LOC_Os05g34950.1	cysteine-rich receptor-like protein kinase 6 precursor, putative, expressed	S12(Phospho)	1510.68	1	S(8): 0.0; T(9): 0.0; S(12): 100.0	0	1.11222e+07	1.12393e+07	0	0	0	7.45384e+06	0	0h specific	0	0.0002073	388.148	0
MKQEVAPQDEASADSPAVK	2	1	1	LOC_Os07g49380.1	PWWP domain containing protein, expressed	S12(Phospho)	2080.93	0.999999	S(12): 100.0; S(15): 0.0	0	1.02996e+07	1.0426e+07	0	0	0	6.90854e+06	0	0h specific	0	0.0008749	290.116	1
SISPEDDAGVEGSGHR	2	1	1	LOC_Os03g59680.1	PAPA-1-like conserved region family protein, expressed	S3(Phospho)	1692.69	0.999999	S(1): 0.0; S(3): 100.0; S(13): 0.0	0	14031136	1.10254e+07	0	0	0	8.35219e+06	0	0h specific	0	2.237e-05	328.361	0
TMGGSQSGSVSQMQK	2	1	1	LOC_Os02g38430.1	steroid nuclear receptor, ligand-binding, putative, expressed	S5(Phospho)	1592.64	0.999998	T(1): 0.0; S(5): 100.0; S(7): 0.0; S(9): 0.0; S(11): 0.0	0	1.58259e+07	1.46603e+07	0	0	0	1.0162e+07	0	0h specific	0	1.574e-06	257.401	0
AEVSEQLATPKTPK	4	1	1	LOC_Os05g48620.1	tRNA-binding arm, putative, expressed	T9(Phospho); T12(Phospho)	1658.75	0.999998	S(4): 0.0; T(9): 100.0; T(12): 100.0	0	23121142	1.67103e+07	0	0	0	1.32771e+07	0	0h specific	0	0.009642	228.785	1
HAETVDMASDLEK	2	1	1	LOC_Os03g16369.2	retrotransposon protein, putative, unclassified, expressed	M7(Oxidation); S9(Phospho)	1541.62	0.999998	T(4): 0.0; S(9): 100.0	0	7.45568e+06	3.4921e+06	0	0	0	3.64926e+06	0	0h specific	0	0.005316	183.419	0
DNFSSPGSPR	2	1	1	LOC_Os08g02354.1	expressed protein	S8(Phospho)	1143.45	0.999997	S(4): 0.0; S(5): 0.0; S(8): 100.0	1.11174e+07	1.62229e+07	0	0	0	0	9.11343e+06	0	0h specific	0.001	0.02802	195.139	0
DWSSDMPGDIDNDESVDK	3	1	1	LOC_Os03g11580.1	expressed protein	S3(Phospho)	2104.76	0.999997	S(3): 100.0; S(4): 0.0; S(15): 0.0	0	1.0371e+07	8.21787e+06	0	0	0	6.19631e+06	0	0h specific	0	3.439e-06	305.084	0
ISPSELAAVTR	2	1	1	LOC_Os01g04330.1	OsCML16 - Calmodulin-related calcium sensor protein, expressed	S2(Phospho)	1223.6	0.999996	S(2): 100.0; S(4): 0.0; T(10): 0.0	4.73413e+07	3.66446e+07	0	0	0	0	2.79953e+07	0	0h specific	0	0.003773	149.157	0
SQHVMTPLSR	2	1	1	LOC_Os05g39730.1	SAG20, putative, expressed	S1(Phospho); T6(Phospho)	1315.53	0.999995	S(1): 100.0; T(6): 100.0; S(9): 0.0	0	1.22712e+07	1.28975e+07	0	0	0	8.38957e+06	0	0h specific	0.006	0.1004	144.311	0
TVQSSASPAANSPGAMSESAVDKPPVIR	11	1	1	LOC_Os07g39620.1	C2 domain containing protein, putative, expressed	S12(Phospho)	2834.34	0.999988	T(1): 0.0; S(4): 0.0; S(5): 0.0; S(7): 0.0; S(12): 100.0; S(17): 0.0; S(19): 0.0	4.16249e+07	0	6.88582e+07	0	0	0	3.68277e+07	0	0h specific	0	1.289e-05	299.422	0
KDDGQGDSVTVGGTRK	3	1	1	LOC_Os02g48010.1	nuclear matrix constituent protein 1-like, putative, expressed	S8(Phospho); T10(Phospho)	1779.73	0.999982	S(8): 100.0; T(10): 100.0; T(14): 0.0	2.26682e+07	4.35657e+07	0	0	0	0	2.2078e+07	0	0h specific	0.001	0.02132	128.513	2
ASSRELSPHGR	2	1	1	LOC_Os01g26940.1	transposon protein, putative, CACTA, En/Spm sub-class, expressed	S3(Phospho); S7(Phospho)	1356.55	0.999974	S(2): 0.0; S(3): 100.0; S(7): 100.0	9.59503e+07	1.14265e+08	0	0	0	0	7.00719e+07	0	0h specific	0.006	0.08116	144.242	1
SVSSQLSLSR	2	1	1	LOC_Os07g48690.1	DUF630/DUF632 domains containing protein, putative, expressed	S3(Phospho)	1143.54	0.999934	S(1): 0.0; S(3): 100.0; S(4): 0.0; S(7): 0.0; S(9): 0.0	0	1.33361e+07	1.20166e+07	0	0	0	8.4509e+06	0	0h specific	0	0.003145	251.729	0
GATDSDSEVDFDR	2	1	1	LOC_Os07g49380.1	PWWP domain containing protein, expressed	S5(Phospho)	1493.54	0.999925	T(3): 0.0; S(5): 100.0; S(7): 0.0	0	1.69019e+07	1.76636e+07	0	0	0	1.15219e+07	0	0h specific	0	0.0001439	265.513	0
ASSEAWSAGER	4	1	1	LOC_Os03g12450.1	nucleoporin, putative, expressed	S3(Phospho)	1230.48	0.999815	S(2): 0.0; S(3): 100.0; S(7): 0.0	6.2619e+06	13678387	0	0	0	0	6.64676e+06	0	0h specific	0	0.01841	137.923	0
TPYHPMVDDDGSLSPTRPFDK	2	1	1	LOC_Os05g23610.1	protein phosphatase inhibitor 2 containing protein, expressed	S12(Phospho); S14(Phospho)	2535.03	0.999782	T(1): 0.0; Y(3): 0.0; S(12): 100.0; S(14): 100.0; T(16): 0.0	2.54333e+07	21369102	0	0	0	0	1.56008e+07	0	0h specific	0	0.001082	315.036	0
ASSEGHGQHTPRR	2	1	1	LOC_Os04g31030.1	nitrate-induced NOI protein, expressed	T10(Phospho)	1499.65	0.999775	S(2): 0.0; S(3): 0.0; T(10): 100.0	0	791073	1.5712e+06	0	0	0	787424	0	0h specific	0	0.0107	175.15	1
KQVSPTGSFAGAVVDDAELQR	6	1	1	LOC_Os02g13060.1	expressed protein	S4(Phospho)	2255.08	0.999725	S(4): 100.0; T(6): 0.0; S(8): 0.0	4.12038e+07	5.13795e+07	0	0	0	0	3.08611e+07	0	0h specific	0	9.457e-08	446.254	1
AGSSATVLSAPDSPR	2	1	1	LOC_Os02g54990.2	TMS membrane protein/tumour differentially expressed protein, putative, expressed	S9(Phospho); S13(Phospho)	1575.65	0.999722	S(3): 0.0; S(4): 0.0; T(6): 0.0; S(9): 100.0; S(13): 100.0	0	2.16784e+07	2.1177e+07	0	0	0	1.42851e+07	0	0h specific	0.002	0.04576	237.302	0
YGSEDDSEAKYDEK	3	1	1	LOC_Os04g51960.1	expressed protein	S3(Phospho)	1715.64	0.999703	Y(1): 0.0; S(3): 100.0; S(7): 0.0; Y(11): 0.0	0	1.57188e+07	9365385	0	0	0	8.36138e+06	0	0h specific	0.001	0.02089	181.204	1
ELDTGDIDTDGSPNDEK	2	1	1	LOC_Os07g23990.1	tetratricopeptide repeat domain containing protein, putative, expressed	S12(Phospho)	1900.74	0.999693	T(4): 0.0; T(9): 0.0; S(12): 100.0	0	5.4238e+06	2.18147e+06	0	0	0	2.53509e+06	0	0h specific	0	0.004875	206.746	0
DVHVTTDVSPGISPK	3	1	1	LOC_Os03g31730.1	expressed protein	S9(Phospho); S13(Phospho)	1711.73	0.999656	T(5): 0.0; T(6): 0.0; S(9): 100.0; S(13): 100.0	0	21104578	2.02396e+07	0	0	0	1.37814e+07	0	0h specific	0.002	0.04089	266.071	0
KRDDSVDTELVTSPASVK	4	1	1	LOC_Os06g17840.1	expressed protein	S5(Phospho)	2026.98	0.999583	S(5): 100.0; T(8): 0.0; T(12): 0.0; S(13): 0.0; S(16): 0.0	5.35191e+06	0	4.34239e+06	0	0	0	3.23143e+06	0	0h specific	0	0.00759	233.318	2
LISISNLSPDAQPTPCSPK	2	1	1	LOC_Os04g49954.1	expressed protein	C16(Carbamidomethyl); S17(Phospho)	2104.99	0.999567	S(3): 0.0; S(5): 0.0; S(8): 0.0; T(14): 0.0; S(17): 100.0	1.10782e+07	17301222	0	0	0	0	9.45981e+06	0	0h specific	0	0.003614	196.267	0
AEPLRPPPPPQETQPTPPSPATTMR	2	1	1	LOC_Os12g25180.1	expressed protein	S19(Phospho); M24(Oxidation)	2789.33	0.999528	T(13): 0.0; T(16): 0.0; S(19): 100.0; T(22): 0.0; T(23): 0.0	0	7.46701e+06	4.40573e+06	0	0	0	3.95758e+06	0	0h specific	0	0.0009344	290.952	0
SLLNTASPYGTDRPQR	2	1	1	LOC_Os03g40010.1	DEK C terminal domain containing protein, expressed	S7(Phospho)	1855.87	0.999469	S(1): 0.0; T(5): 0.0; S(7): 99.9; Y(9): 0.0; T(11): 0.0	8576210	0	1.22264e+07	0	0	0	6.93422e+06	0	0h specific	0.002	0.05843	237.14	0
EGSPVDGVVQPQQQPSPTTASGQQSQQQK	3	1	1	LOC_Os01g10350.1	MPPN domain containing protein, expressed	S16(Phospho)	3101.41	0.999446	S(3): 0.0; S(16): 99.9; T(18): 0.1; T(19): 0.0; S(21): 0.0; S(25): 0.0	0	1.77282e+07	1.02723e+07	0	0	0	9.33353e+06	0	0h specific	0	0.002072	284.406	0
DQLEGGGGAHGPEVVADEEVTSHRFTPAR	4	1	1	LOC_Os10g31040.1	Citrate transporter protein, putative, expressed	S22(Phospho); T26(Phospho)	3178.36	0.999271	T(21): 0.1; S(22): 99.9; T(26): 100.0	5.076e+07	0	7.28138e+07	0	0	0	4.11913e+07	0	0h specific	0	0.007302	348.672	1
TIGSDLTDGGSPIRDSPSSK	2	1	1	LOC_Os03g57430.1	expressed protein	S11(Phospho)	2069.94	0.99912	T(1): 0.0; S(4): 0.0; T(7): 0.0; S(11): 99.9; S(16): 0.1; S(18): 0.0; S(19): 0.0	2.67705e+06	0	4120825	0	0	0	2.26596e+06	0	0h specific	0	0.009003	197.389	1
QALAAPSSPDSPANELLANR	5	1	1	LOC_Os01g73750.1	Leucine Rich Repeat family protein, expressed	S7(Phospho)	2101.99	0.99825	S(7): 99.8; S(8): 0.1; S(11): 0.1	1.83586e+07	2.05841e+07	0	0	0	0	1.29809e+07	0	0h specific	0	0.01264	163.451	0
SLENLFVTNSQR	2	1	1	LOC_Os02g01960.1	tetratricopeptide repeat domain containing protein, expressed	S10(Phospho)	1487.68	0.99188	S(1): 0.0; T(8): 0.8; S(10): 99.2	0	1.93787e+07	1.20346e+07	0	0	0	1.04711e+07	0	0h specific	0	4.378e-05	296.355	0
AAAAATSPAR	6	1	1	LOC_Os02g46320.1	glucosyltransferase, putative, expressed	N-Term(Acetyl); T6(Phospho)	1008.45	0.990546	T(6): 99.1; S(7): 0.9	2.54061e+08	0	1.18472e+08	0	0	0	1.24177e+08	0	0h specific	0.002	0.08028	281.102	0
QANLTGDVIEASSR	2	1	1	LOC_Os09g16330.2	pleiotropic drug resistance protein, putative, expressed	S12(Phospho)	1540.7	0.989287	T(5): 0.0; S(12): 98.9; S(13): 1.1	9.68346e+06	1.56034e+07	0	0	0	0	8.42896e+06	0	0h specific	0	0.000513	276.892	0
LGLGDTSPSSR	3	1	1	LOC_Os06g14750.1	phosphatidylinositol-4-phosphate 5-Kinase family protein, putative, expressed	S7(Phospho)	1169.52	0.988446	T(6): 1.1; S(7): 98.8; S(9): 0.0; S(10): 0.0	1.1204e+07	0	1.13922e+07	0	0	0	7.53206e+06	0	0h specific	0	0.01403	241.096	0
TMAGTAQSPTGNK	2	1	1	LOC_Os03g06190.1	3-5 exonuclease family protein, putative, expressed	S8(Phospho)	1343.57	0.98813	T(1): 0.0; T(5): 0.0; S(8): 98.8; T(10): 1.2	1.28378e+07	0	1.71026e+07	0	0	0	9.98014e+06	0	0h specific	0	0.001272	240.336	0
MNVPHVSSDSDDDRPVIR	4	1	1	LOC_Os05g47690.1	reticulon domain containing protein, putative, expressed	N-Term(Acetyl); S7(Phospho); S10(Phospho)	2240.9	0.987963	S(7): 98.8; S(8): 1.2; S(10): 100.0	1.06338e+08	0	1.35059e+07	0	0	0	3.9948e+07	0	0h specific	0	0.005342	428.803	0
SKPIEASEPSPVYVEEK	2	1	1	LOC_Os07g36200.1	eukaryotic translation initiation factor-related, putative, expressed	S10(Phospho)	1968.93	0.987463	S(1): 0.0; S(7): 0.0; S(10): 98.7; Y(13): 1.3	0	2.91346e+07	2.77308e+07	0	0	0	1.89551e+07	0	0h specific	0	0.000425	335.066	0
YMAYSPSPSTTPHSPR	2	1	1	LOC_Os02g49080.1	KH domain containing protein, putative, expressed	S5(Phospho); S14(Phospho)	1938.75	0.986575	Y(1): 0.0; Y(4): 1.3; S(5): 98.7; S(7): 0.0; S(9): 0.0; T(10): 0.0; T(11): 0.0; S(14): 100.0	0	7877068	6.83605e+06	0	0	0	4.90437e+06	0	0h specific	0	0.007967	344.75	0
ILSSMSQK	2	1	1	LOC_Os02g47600.2	soluble inorganic pyrophosphatase, putative, expressed	S3(Phospho)	973.444	0.982219	S(3): 98.2; S(4): 1.8; S(6): 0.0	0	2.42531e+07	2.073e+07	0	0	0	1.49944e+07	0	0h specific	0.001	0.0365	122.995	0
GPQQDESAEGSTTPTTAQSGVFGSFTK	4	1	1	LOC_Os12g21890.1	PTEN, putative, expressed	T13(Phospho)	2795.2	0.980993	S(7): 0.0; S(11): 0.0; T(12): 1.9; T(13): 98.1; T(15): 0.0; T(16): 0.0; S(19): 0.0; S(24): 0.0; T(26): 0.0	5.54843e+07	0	7.11168e+07	0	0	0	4.22004e+07	0	0h specific	0	8.047e-10	350.146	0
SGSPEHCQLVAALHPK	4	1	1	LOC_Os01g66130.1	armadillo/beta-catenin repeat family protein, putative, expressed	S3(Phospho); C7(Carbamidomethyl)	1810.83	0.980537	S(1): 1.9; S(3): 98.1	0	1.18039e+07	1.54597e+07	0	0	0	9.08786e+06	0	0h specific	0	0.004419	219.87	0
STSPTSSSLPSQSGK	2	1	1	LOC_Os07g37650.1	GTPase-activating protein, putative, expressed	S3(Phospho)	1530.67	0.980413	S(1): 1.0; T(2): 1.0; S(3): 98.0; T(5): 0.0; S(6): 0.0; S(7): 0.0; S(8): 0.0; S(11): 0.0; S(13): 0.0	0	1.45257e+07	11168321	0	0	0	8.56467e+06	0	0h specific	0	0.0001118	254.337	0
MQPVSPSTAER	2	1	1	LOC_Os02g04490.1	histone acetyltransferase HAC1, putative, expressed	M1(Oxidation); S5(Phospho)	1298.55	0.979176	S(5): 97.9; S(7): 1.0; T(8): 1.0	5.29823e+06	0	4.00396e+06	0	0	0	3.10073e+06	0	0h specific	0.001	0.05042	189.245	0
DADNKGQSSSPTPLFSFK	2	1	1	LOC_Os05g28190.1	ranBP1 domain containing protein, expressed	S10(Phospho)	2005.9	0.978615	S(8): 0.0; S(9): 1.1; S(10): 97.9; T(12): 1.1; S(16): 0.0	0	1.77875e+07	1.78659e+07	0	0	0	1.18845e+07	0	0h specific	0	0.001093	350.762	1
MVHGSASPAQPNNPSKPK	2	1	1	LOC_Os04g31030.1	nitrate-induced NOI protein, expressed	M1(Oxidation); S7(Phospho)	1942.88	0.978186	S(5): 2.2; S(7): 97.8; S(15): 0.0	0	2.20366e+07	2.51172e+07	0	0	0	1.57179e+07	0	0h specific	0.001	0.02643	200.769	0
LPPPPPSPVSPTDSGIAASPFK	3	1	1	LOC_Os01g42830.1	adaptin ear-binding coat-associated protein 2, putative, expressed	S7(Phospho); S10(Phospho)	2319.07	0.974111	S(7): 97.5; S(10): 99.9; T(12): 2.5; S(14): 0.1; S(19): 0.0	2.55611e+07	0	1.1013e+07	0	0	0	1.21914e+07	0	0h specific	0	0.0002966	240.326	0
HPYGGGGGDSASEYSGGGLPSMR	2	1	1	LOC_Os12g10740.1	leucine-rich repeat family protein, putative, expressed	S15(Phospho)	2275.91	0.973007	Y(3): 0.0; S(10): 0.0; S(12): 0.0; Y(14): 2.7; S(15): 97.3; S(21): 0.0	0	1.59602e+07	1.70118e+07	0	0	0	1.09907e+07	0	0h specific	0	0.0139	154.334	0
LHIGGDGSSSDSDADER	7	1	1	LOC_Os01g12650.1	reticulon domain containing protein, putative, expressed	S8(Phospho); S12(Phospho)	1877.66	0.95778	S(8): 97.9; S(9): 2.1; S(10): 2.1; S(12): 97.9	0	1.60936e+07	16667581	0	0	0	1.09204e+07	0	0h specific	0	5.863e-05	323.953	0
SFTHINEDAALESPKEE	3	1	1	LOC_Os01g28730.1	protein kinase domain containing protein, expressed	S1(Phospho); S13(Phospho)	2076.83	0.5	S(1): 50.0; T(3): 50.0; S(13): 100.0	0	1.50924e+07	1.30807e+07	0	0	0	9.39103e+06	0	0h specific	0.003	0.0576	415.808	1
NHPASHDQGHSPDVAPEQK	4	1	1	LOC_Os02g33320.1	RNA recognition motif containing protein, putative, expressed	S11(Phospho)	2130.9	0.5	S(5): 50.0; S(11): 50.0	0	2.10641e+07	1.73549e+07	0	0	0	1.28063e+07	0	0h specific	0	0.01737	184.332	0
STPFQPYTEVFGLQR	4	1	1	LOC_Os07g37240.1	chlorophyll A-B binding protein, putative, expressed	T2(Phospho)	1849.85	0.5	S(1): 50.0; T(2): 50.0; Y(7): 0.0; T(8): 0.0	0	2.08866e+07	2.10453e+07	0	0	0	1.39773e+07	0	0h specific	0	0.008687	234.934	0
SIVLSPGSK	2	1	1	LOC_Os01g56590.1	guanine nucleotide exchange family protein, putative, expressed	S5(Phospho)	967.488	0.5	S(1): 0.0; S(5): 50.0; S(8): 50.0	0	1.5716e+07	1.4905e+07	0	0	0	1.0207e+07	0	0h specific	0.005	0.0927	172.487	0
DQHEIDEDSHRSPMEDEGHYEK	4	1	1	LOC_Os07g01880.1	VIP4, putative, expressed	S12(Phospho)	2763.06	0.5	S(9): 50.0; S(12): 50.0; Y(20): 0.0	0	2.26281e+07	9.33425e+06	0	0	0	1.06541e+07	0	0h specific	0	0.01287	225.595	1
STPSTDPLQGPPEK	4	1	1	LOC_Os03g54100.1	potassium channel protein, putative, expressed	S1(Phospho)	1533.69	0.5	S(1): 50.0; T(2): 50.0; S(4): 0.0; T(5): 0.0	0	7.36719e+06	1.24042e+07	0	0	0	6.59045e+06	0	0h specific	0	0.002881	175.746	0
TPSPLTPSPTPSPVTPPPQQPPQPEPR	9	1	1	LOC_Os03g45340.1	hsp20/alpha crystallin family protein, putative, expressed	T1(Phospho)	2907.43	0.499996	T(1): 50.0; S(3): 50.0; T(6): 0.0; S(8): 0.0; T(10): 0.0; S(12): 0.0; T(15): 0.0	0	3885382	6.7924e+06	0	0	0	3.55926e+06	0	0h specific	0	0.0001003	220.432	0
LHGPSAPSSPSAAATAGAK	2	1	1	LOC_Os05g02240.1	ATCHX20, putative, expressed	S5(Phospho); S9(Phospho)	1837.79	0.499931	S(5): 100.0; S(8): 50.0; S(9): 50.0; S(11): 0.0; T(15): 0.0	0	1.7779e+07	2.94257e+07	0	0	0	1.57349e+07	0	0h specific	0	1.434e-05	405.453	0
SSPPPPQQQASSEDDKEKPTHLR	4	1	1	LOC_Os02g57640.1	KH domain containing protein, putative, expressed	S2(Phospho); S11(Phospho); S12(Phospho)	2799.14	0.499859	S(1): 50.0; S(2): 50.0; S(11): 100.0; S(12): 100.0; T(20): 0.0	0	4.19585e+07	3.43882e+07	0	0	0	2.54489e+07	0	0h specific	0.002	0.05349	134.35	1
ASSPSALDASPSPPR	6	1	1	LOC_Os05g13750.1	retrotransposon protein, putative, unclassified	S3(Phospho); S10(Phospho); S12(Phospho)	1679.62	0.32246	S(2): 34.4; S(3): 34.4; S(5): 34.4; S(10): 96.7; S(12): 100.0	4037417	0	7.96201e+06	0	0	0	3.99981e+06	0	0h specific	0.003	0.07205	70.4591	0
GTTSAGSSPLPEIDSK	4	1	1	LOC_Os02g50840.1	BAH domain containing protein, putative, expressed	T3(Phospho); S8(Phospho)	1706.7	0.244592	T(2): 25.9; T(3): 25.9; S(4): 25.9; S(7): 24.5; S(8): 97.8; S(15): 0.0	0	2.38396e+06	6.04056e+06	0	0	0	2.80817e+06	0	0h specific	0	0.01422	130.441	0
EETPSIYKNPSDVQDR	2	1	1	LOC_Os08g43680.1	glutathione S-transferase, C-terminal domain containing protein, expressed	S11(Phospho)	1957.86	0.0102477	T(3): 0.0; S(5): 97.9; Y(7): 1.0; S(11): 1.0	0	8293850	5.55554e+06	0	0	0	4.61646e+06	0	0h specific	0	0.01067	217.06	1
SSAYSGHSSVTSPFDAGSHTGR	3	1	1	LOC_Os05g33620.1	expressed protein	S12(Phospho)	2274.95	0.00492447	S(1): 19.9; S(2): 19.9; Y(4): 19.9; S(5): 19.9; S(8): 19.9; S(9): 0.0; T(11): 0.0; S(12): 0.5; S(18): 0.0; T(20): 0.0	1.98561e+07	2.014e+07	0	0	0	0	1.3332e+07	0	0h specific	0	0.0001554	201.423	0
ISPGSSEPAASLPSPVTTK	2	1	1	LOC_Os07g37140.1	expressed protein	S2(Phospho); T18(Phospho)	1985.88	1.18419e-05	S(2): 100.0; S(5): 0.0; S(6): 0.0; S(11): 0.0; S(14): 100.0; T(17): 0.0; T(18): 0.0	1.09133e+07	1.8228e+07	0	0	0	0	9.71379e+06	0	0h specific	0.003	0.09066	238.525	0
RRSPLPR	2	2	1	LOC_Os05g01540.2	serine/arginine repetitive matrix protein 1, putative, expressed	S3(Phospho)	961.511	1	S(3): 100.0	8.99242e+07	8.59168e+07	0	0	0	0	5.86137e+07	0	0h specific	0.006	0.1336	120.003	2
GEGMSAVADSGEGR	2	2	1	LOC_Os06g02370.3	expressed protein	S10(Phospho)	1402.53	1	S(5): 0.0; S(10): 100.0	12424424	0	1.5429e+07	0	0	0	9.28447e+06	0	0h specific	0	3.485e-05	277.124	0
SNQATEDQVKGSPR	2	2	1	LOC_Os03g28300.2	protein kinase domain containing protein, expressed	S12(Phospho)	1596.7	1	S(1): 0.0; T(5): 0.0; S(12): 100.0	7.98104e+06	1.4761e+07	0	0	0	0	7.58069e+06	0	0h specific	0	0.001582	361.817	1
HKSFDDDDLSNKPVLK	2	2	1	LOC_Os03g08550.2	STRUBBELIG-RECEPTOR FAMILY 6 precursor, putative, expressed	S3(Phospho)	1937.9	1	S(3): 100.0; S(10): 0.0	0	5.42338e+07	2.31296e+07	0	0	0	2.57878e+07	0	0h specific	0	0.0007124	272.729	1
IESFLQR	2	2	1	LOC_Os01g49614.1	Protein kinase domain containing protein, expressed	S3(Phospho)	972.46	1	S(3): 100.0	0	4.25077e+06	3.91198e+06	0	0	0	2.72092e+06	0	0h specific	0.001	0.02972	129.996	0
EIDSDDDSPPR	2	2	2	LOC_Os07g01880.1 ;LOC_Os12g38970.1	VIP4, putative, expressed	S4(Phospho); S8(Phospho)	1405.46	1	S(4): 100.0; S(8): 100.0	0	9915920	1.00013e+07	0	0	0	6.63906e+06	0	0h specific	0	0.01972	182.14	0
DTDDDAVDPHLER	3	2	1	LOC_Os01g08970.2	SSRP1-like FACT complex subunit, putative, expressed	T2(Phospho)	1577.62	1	T(2): 100.0	0	4.73127e+06	9.76756e+06	0	0	0	4.83294e+06	0	0h specific	0	3.572e-08	287.014	0
SPAKPDQPLDLDSELAK	2	2	1	LOC_Os01g06270.2	expressed protein	S1(Phospho)	1903.91	1	S(1): 100.0; S(13): 0.0	0	6.42283e+07	5.66425e+07	0	0	0	4.02902e+07	0	0h specific	0	3.464e-05	427.835	0
LNSEEPAQVDPKPAYVR	2	2	1	LOC_Os04g56140.2	expressed protein	S3(Phospho)	1992.94	1	S(3): 100.0; Y(15): 0.0	0	1.15811e+07	1.59549e+07	0	0	0	9.17866e+06	0	0h specific	0	0.001682	322.641	0
DLQQEISDGEVEIPSA	2	2	1	LOC_Os02g47140.2	L11 domain containing ribosomal protein, putative, expressed	S7(Phospho)	1809.77	1	S(7): 100.0; S(15): 0.0	0	3.0829e+07	1.59496e+07	0	0	0	1.55929e+07	0	0h specific	0.001	0.03061	251.841	0
SPTGEVIFGGETMR	2	2	1	LOC_Os10g21212.1	photosystem II 44 kDa reaction center protein, putative	T3(Phospho)	1560.68	1	S(1): 0.0; T(3): 100.0; T(12): 0.0	46873436	57906532	0	0	0	0	34926656	0	0h specific	0	2.207e-06	367.075	0
AQDSSSIVSPIRK	4	2	1	LOC_Os08g43060.3	expressed protein	S9(Phospho)	1467.73	1	S(4): 0.0; S(5): 0.0; S(6): 0.0; S(9): 100.0	1.55752e+07	2.08491e+07	0	0	0	0	1.21414e+07	0	0h specific	0	0.000672	290.626	1
EYLSLVR	2	2	1	LOC_Os04g08740.3	ethylene receptor, putative, expressed	S4(Phospho)	959.461	1	Y(2): 0.0; S(4): 100.0	6.4669e+06	0	6.46843e+06	0	0	0	4.31178e+06	0	0h specific	0.002	0.05535	151.52	0
ASTQPMYNKGSPNPR	2	2	1	LOC_Os03g45180.2	expressed protein	S11(Phospho)	1727.75	1	S(2): 0.0; T(3): 0.0; Y(7): 0.0; S(11): 100.0	0	4.7777e+06	4.63021e+06	0	0	0	3.13597e+06	0	0h specific	0.002	0.04992	243.876	1
ASEVSDNDGYEEFNDR	2	2	1	LOC_Os04g38260.1	expressed protein	S5(Phospho)	1926.7	1	S(2): 0.0; S(5): 100.0; Y(10): 0.0	1.61763e+06	0	9.49805e+06	0	0	0	3.70523e+06	0	0h specific	0	0.0001005	282.258	0
AVSRSPPSHR	2	2	1	LOC_Os10g15390.2	ribosomal protein S7, putative, expressed	S3(Phospho); S5(Phospho)	1253.52	1	S(3): 100.0; S(5): 100.0; S(8): 0.0	2.28043e+07	0	3.07471e+07	0	0	0	1.78505e+07	0	0h specific	0.001	0.0449	99.5983	1
GSPSTPASLR	3	2	1	LOC_Os06g12260.3	N-rich protein, putative, expressed	S2(Phospho)	1052.48	0.999994	S(2): 100.0; S(4): 0.0; T(5): 0.0; S(8): 0.0	1.19513e+07	0	1.44234e+07	0	0	0	8.79158e+06	0	0h specific	0.001	0.0259	116.764	0
KVSGPLDPSVSMK	4	2	1	LOC_Os08g13350.2	expressed protein	S11(Phospho)	1424.69	0.999903	S(3): 0.0; S(9): 0.0; S(11): 100.0	25673193	2.79714e+07	0	0	0	0	1.78815e+07	0	0h specific	0	0.001735	314.972	1
AEENKSGSGDLMASGK	2	2	1	LOC_Os10g18340.1	expressed protein	N-Term(Acetyl); S8(Phospho); M12(Oxidation)	1718.7	0.999813	S(6): 0.0; S(8): 100.0; S(14): 0.0	2.29877e+07	2.65083e+07	0	0	0	0	1.64987e+07	0	0h specific	0	0.005433	222.354	1
AESSPSPVQVPSTPK	10	2	1	LOC_Os01g06270.2	expressed protein	S6(Phospho); S12(Phospho)	1670.71	0.999525	S(3): 0.0; S(4): 0.0; S(6): 100.0; S(12): 100.0; T(13): 0.0	1.93154e+07	0	2.01767e+07	0	0	0	1.3164e+07	0	0h specific	0	0.01186	206.181	0
GTTVYFPVGEPGPR	6	2	1	LOC_Os12g38640.2	expressed protein	T3(Phospho)	1556.72	0.988333	T(2): 1.2; T(3): 98.8; Y(5): 0.0	0	9.4143e+06	1.06593e+07	0	0	0	6.69119e+06	0	0h specific	0	0.007819	213.917	0
FAQLATTSDDDDDDAPAADAPPK	2	2	1	LOC_Os01g34330.2	BAH domain containing protein, expressed	T7(Phospho)	2426.98	0.98701	T(6): 1.3; T(7): 98.7; S(8): 0.0	0	8.08968e+06	1.62341e+06	0	0	0	3.2377e+06	0	0h specific	0	1.168e-09	295.271	0
KSSGPQSGGVTPMAR	2	2	1	LOC_Os08g13350.2	expressed protein	S3(Phospho)	1539.7	0.985395	S(2): 1.5; S(3): 98.5; S(7): 0.0; T(11): 0.0	1.04976e+07	0	1.12533e+07	0	0	0	7.2503e+06	0	0h specific	0	0.0002805	200.728	1
SASPADSAELGQR	3	2	1	LOC_Os04g41100.5	cyclin-dependent kinase G-2, putative, expressed	S3(Phospho)	1368.58	0.98387	S(1): 1.6; S(3): 98.4; S(7): 0.0	1.15956e+07	0	1.83595e+07	0	0	0	9.98502e+06	0	0h specific	0	0.004834	141.846	0
AHPGGPASSEFDWGTGDTPR	2	2	1	LOC_Os12g42550.2	methyl-CpG binding domain containing protein, putative, expressed	T18(Phospho)	2121.88	0.980363	S(8): 0.0; S(9): 0.0; T(15): 2.0; T(18): 98.0	0	1.58321e+06	8.88367e+06	0	0	0	3.48896e+06	0	0h specific	0.002	0.04256	196.453	0
TADADTPAPAPAGTEKEDAKPAESEAAPPAPSEGGEK	2	2	1	LOC_Os12g42550.2	methyl-CpG binding domain containing protein, putative, expressed	T6(Phospho)	3640.62	0.968227	T(1): 0.0; T(6): 96.8; T(14): 3.1; S(24): 0.1; S(32): 0.0	0	31867681	9.91941e+06	0	0	0	1.3929e+07	0	0h specific	0	0.0001285	242.991	1
SAGGPQAMLPNNAQPMHDLAPSPTTSGR	2	2	2	LOC_Os09g10710.2 ;LOC_Os09g10710.3	R-interacting factor 1, putative, expressed	M8(Oxidation); S22(Phospho)	2899.29	0.952181	S(1): 0.0; S(22): 95.2; T(24): 2.4; T(25): 0.1; S(26): 2.4	0	6188874	2.18361e+07	0	0	0	9.34165e+06	0	0h specific	0	6.411e-05	286.666	0
KSSQYLLPSR	2	2	1	LOC_Os02g01100.3	transmembrane amino acid transporter protein, putative, expressed	S3(Phospho)	1258.61	0.5	S(2): 50.0; S(3): 50.0; Y(5): 0.0; S(9): 0.0	7.00774e+06	3.20836e+06	0	0	0	0	3.40537e+06	0	0h specific	0.002	0.04989	182.463	1
TVYSYIQSR	2	2	1	LOC_Os04g51370.2	protein kinase, putative, expressed	Y5(Phospho)	1196.53	0.499978	T(1): 0.0; Y(3): 0.0; S(4): 50.0; Y(5): 50.0; S(8): 0.0	0	1.8276e+07	1.59324e+07	0	0	0	1.14028e+07	0	0h specific	0.001	0.02237	196.501	0
SSDSDHSSPVEHLSCR	4	2	1	LOC_Os04g56730.1	repressor of RNA polymerase III transcription MAF1, putative, expressed	S2(Phospho); C15(Carbamidomethyl)	1879.73	0.496309	S(1): 49.6; S(2): 49.6; S(4): 0.7; S(7): 0.0; S(8): 0.0; S(14): 0.0	12498650	0	1.17602e+07	0	0	0	8.08627e+06	0	0h specific	0	0.01359	175.515	0
ARSYSRSPQYNR	3	2	1	LOC_Os06g08840.8	RNA recognition motif containing protein, expressed	S3(Phospho); Y4(Phospho); S5(Phospho)	1724.64	0.495553	S(3): 100.0; Y(4): 50.4; S(5): 99.1; S(7): 50.4; Y(10): 0.0	51214395	8.27735e+07	0	0	0	0	4.46626e+07	0	0h specific	0.001	0.02146	191.707	2
GVGKPPGAGAASAASSPR	2	2	1	LOC_Os04g35700.1	STE_MEKK_ste11_MAP3K.16 - STE kinases include homologs to sterile 7, sterile 11 and sterile 20 from yeast, expressed	S16(Phospho)	1617.77	0.495516	S(12): 49.6; S(15): 0.9; S(16): 49.6	5.78926e+06	0	8.98305e+06	0	0	0	4.9241e+06	0	0h specific	0.003	0.06627	164.264	0
YMLSQIAGGSGGKR	2	3	1	LOC_Os05g51620.3	expressed protein	S10(Phospho)	1504.7	1	Y(1): 0.0; S(4): 0.0; S(10): 100.0	0	1.73644e+07	1.89723e+07	0	0	0	1.21122e+07	0	0h specific	0	0.0004687	372.474	1
SPDGDHGLAVGNFEGSANEAVK	2	3	1	LOC_Os03g53880.3	serine/threonine-protein kinase TOUSLED, putative, expressed	S1(Phospho)	2250.97	1	S(1): 100.0; S(16): 0.0	0	3.72539e+06	1.24788e+07	0	0	0	5.4014e+06	0	0h specific	0	0.001998	241.324	0
ATGAPAGVASPGASPSNLIVMK	2	3	1	LOC_Os07g38360.2	expressed protein	S10(Phospho)	2076.03	1	T(2): 0.0; S(10): 100.0; S(14): 0.0; S(16): 0.0	19921300	0	3.00733e+07	0	0	0	1.66649e+07	0	0h specific	0	2.505e-07	530.749	0
APVAEPEIHMESDINSASELR	2	3	1	LOC_Os04g56140.2	expressed protein	S12(Phospho); S16(Phospho)	2455.03	0.999991	S(12): 100.0; S(16): 100.0; S(18): 0.0	0	2.88355e+07	2.67039e+07	0	0	0	1.85131e+07	0	0h specific	0	0.002559	335.173	0
SRSVNSEADIQLAIK	4	3	1	LOC_Os03g05390.13	Citrate transporter protein, putative, expressed	S3(Phospho)	1710.85	0.999934	S(1): 0.0; S(3): 100.0; S(6): 0.0	0	1.00228e+07	1.83851e+06	0	0	0	3.95376e+06	0	0h specific	0	0.000178	483.228	1
SGLGSIRSPSK	2	3	1	LOC_Os05g02500.1	dual specificity protein phosphatase, putative, expressed	S8(Phospho)	1168.57	0.99981	S(1): 0.0; S(5): 0.0; S(8): 100.0; S(10): 0.0	4.21582e+07	0	4.53192e+07	0	0	0	2.91591e+07	0	0h specific	0.001	0.02545	205.587	1
AAEVSKNPDPSSPPHHGK	2	3	1	LOC_Os01g36860.3	DEAD-box ATP-dependent RNA helicase 40, putative, expressed	S12(Phospho)	1934.88	0.999801	S(5): 0.0; S(11): 0.0; S(12): 100.0	0	6.95866e+06	7.3046e+07	0	0	0	2.66682e+07	0	0h specific	0	2.655e-06	341.563	1
ASSMSHEMVEVSTVTDR	7	3	1	LOC_Os03g05390.13	Citrate transporter protein, putative, expressed	M4(Oxidation); S5(Phospho)	1961.8	0.493881	S(2): 1.2; S(3): 49.4; S(5): 49.4; S(12): 0.0; T(13): 0.0; T(15): 0.0	7.6051e+06	0	2.92207e+06	0	0	0	3.50906e+06	0	0h specific	0	0.004121	136.552	0
SSSAAPPDPPPR	6	3	1	LOC_Os07g05610.4	zinc ion binding protein, putative, expressed	S1(Phospho)	1258.55	0.0184211	S(1): 1.8; S(2): 1.8; S(3): 96.3	3.35227e+06	0	1568186	0	0	0	1.64015e+06	0	0h specific	0.001	0.03049	130.184	0
LCSSLEPILR	4	5	1	LOC_Os04g36660.1	calmodulin binding protein, putative, expressed	C2(Carbamidomethyl); S3(Phospho)	1267.61	0.991189	S(3): 99.1; S(4): 0.9	9.41746e+06	1.25526e+07	0	0	0	0	7.32336e+06	0	0h specific	0	0.01882	257.617	0
NHLDSTSPSNITSESYPER	2	5	1	LOC_Os03g27019.5	expressed protein	S7(Phospho)	2213.94	0.497183	S(5): 0.6; T(6): 49.7; S(7): 49.7; S(9): 0.0; T(12): 0.0; S(13): 0.0; S(15): 0.0; Y(16): 0.0	0	1.48093e+07	17647126	0	0	0	1.08188e+07	0	0h specific	0	2.398e-05	320.61	0
LGLHSLR	2	9	1	LOC_Os03g59740.5	ADP-ribosylation factor, putative, expressed	S5(Phospho)	875.453	1	S(5): 100.0	0	4.34167e+06	4.3342e+06	0	0	0	2.89195e+06	0	0h specific	0.001	0.027	224.825	0
GGTGMVVAVK	3	1	1	LOC_Os02g02600.1	serine/threonine-protein kinase Cx32, chloroplast precursor, putative, expressed	T3(Phospho)	998.474	1	T(3): 100.0	552613	3.31391e+06	2.08785e+06	0	0	0	1.98479e+06	0	0h specific	0	0.00166	219.879	0
SQEIKPVK	3	1	1	LOC_Os03g50390.1	AGC_AGC_other_GWLd.2 - ACG kinases include homologs to PKA, PKG and PKC, expressed	S1(Phospho)	1008.51	1	S(1): 100.0	1.4915e+07	1.5553e+07	1.23978e+07	0	0	0	1.42886e+07	0	0h specific	0.003	0.08247	142.601	0
ALTNVQTLPR	3	1	1	LOC_Os04g34450.1	expressed protein	T7(Phospho)	1192.61	1	T(3): 0.0; T(7): 100.0	2.95232e+07	3.19888e+07	2.64496e+07	0	0	0	2.93205e+07	0	0h specific	0	0.002608	243.912	0
SNDDAGPPLTPK	4	1	1	LOC_Os06g41440.2	expressed protein	T10(Phospho)	1291.56	1	S(1): 0.0; T(10): 100.0	2.52852e+07	1.35399e+07	1.59743e+07	0	0	0	1.82664e+07	0	0h specific	0	0.005928	214.948	0
SSGDESMEEDVMEIK	7	1	1	LOC_Os03g26630.2	SAP domain containing protein, expressed	S6(Phospho)	1765.65	1	S(1): 0.0; S(2): 0.0; S(6): 100.0	2.34706e+07	2.7584e+07	1.3794e+07	0	0	0	2.16162e+07	0	0h specific	0	4.251e-05	318.726	0
HLSGEIKPADGGGGGAAAR	3	1	1	LOC_Os05g46500.1	expressed protein	S3(Phospho)	1800.85	1	S(3): 100.0	1.39708e+07	9.55518e+06	1.29171e+07	0	0	0	1.21477e+07	0	0h specific	0	0.002565	217.723	0
HSGPIPAQPGPSAK	3	1	1	LOC_Os03g16390.1	avr9/Cf-9 rapidly elicited protein, putative, expressed	S2(Phospho)	1423.68	1	S(2): 100.0; S(12): 0.0	4.96621e+06	9.45805e+06	5.77769e+06	0	0	0	6.73398e+06	0	0h specific	0	0.002913	175.604	0
MSSAGGGGGMGSR	3	1	1	LOC_Os05g50280.1	transporter family protein, putative, expressed	S12(Phospho)	1191.43	1	S(2): 0.0; S(3): 0.0; S(12): 100.0	23336036	2.88232e+07	3.20846e+07	0	0	0	2.80813e+07	0	0h specific	0	0.0006742	221.133	0
ELKEPVVAEPEAEPAMIPVTVEPENSPR	3	1	1	LOC_Os10g42724.1	VHS and GAT domain containing protein, expressed	S26(Phospho)	3137.5	1	T(20): 0.0; S(26): 100.0	9.23125e+06	4.67242e+07	3.58003e+07	0	0	0	3.05853e+07	0	0h specific	0	0.001072	306.058	1
ILACAGGGSDPSAGSDGDADDHVDENK	3	1	1	LOC_Os04g56740.1	IQ calmodulin-binding motif family protein, putative, expressed	C4(Carbamidomethyl); S15(Phospho)	2710.06	1	S(9): 0.0; S(12): 0.0; S(15): 100.0	2.67483e+07	23096521	2.42024e+07	0	0	0	2.46824e+07	0	0h specific	0	1.726e-08	521.085	0
NESPTASSSAAASSNSK	3	1	1	LOC_Os08g01070.4	retrotransposon protein, putative, unclassified, expressed	S3(Phospho)	1675.68	1	S(3): 100.0; T(5): 0.0; S(7): 0.0; S(8): 0.0; S(9): 0.0; S(13): 0.0; S(14): 0.0; S(16): 0.0	3.64762e+06	7.17939e+06	6.53756e+06	0	0	0	5.78819e+06	0	0h specific	0	4.295e-07	267.788	0
LTSGLGLRLSPK	3	1	1	LOC_Os12g21890.1	PTEN, putative, expressed	S3(Phospho); S10(Phospho)	1401.69	1	T(2): 0.0; S(3): 100.0; S(10): 100.0	18637885	2.12114e+07	2.52393e+07	0	0	0	2.16962e+07	0	0h specific	0	0.003745	264.424	1
GRQSNADGPTQDERPMER	3	1	1	LOC_Os02g56270.1	ENTH domain containing protein, expressed	S4(Phospho)	2123.9	1	S(4): 100.0; T(10): 0.0	29964650	4.87222e+07	3.7784e+07	0	0	0	3.88236e+07	0	0h specific	0.001	0.02179	229.712	1
QPIGTAAQGSDDKDYK	3	1	1	LOC_Os04g47220.1	aquaporin protein, putative, expressed	S10(Phospho)	1773.77	1	T(5): 0.0; S(10): 100.0; Y(15): 0.0	7.71798e+06	1.18882e+07	11097892	0	0	0	10234675	0	0h specific	0	0.000469	234.37	1
MTSAMHR	3	1	1	LOC_Os03g51150.1	expressed protein	S3(Phospho)	913.343	1	T(2): 0.0; S(3): 100.0	1.81094e+07	1.70421e+07	1.84854e+07	0	0	0	1.7879e+07	0	0h specific	0.001	0.03272	123.295	0
AMSLPSSPHEYR	4	1	1	LOC_Os01g48330.1	protein kinase domain containing protein, expressed	S3(Phospho); S7(Phospho)	1534.58	0.999997	S(3): 100.0; S(6): 0.0; S(7): 100.0; Y(11): 0.0	1.57268e+07	1.9551e+07	1.57038e+07	0	0	0	1.69938e+07	0	0h specific	0	0.009693	298.027	0
SISPAENEER	3	1	1	LOC_Os03g08820.1	expressed protein	S3(Phospho)	1211.5	0.999996	S(1): 0.0; S(3): 100.0	7.16917e+06	2.04327e+07	17200996	0	0	0	1.49343e+07	0	0h specific	0.001	0.02322	162.817	0
RSPGPSPLGGSPTMGDR	3	1	1	LOC_Os05g39730.1	SAG20, putative, expressed	S2(Phospho); S6(Phospho); S11(Phospho)	1908.71	0.999995	S(2): 100.0; S(6): 100.0; S(11): 100.0; T(13): 0.0	1.62523e+07	3.01339e+07	25463540	0	0	0	2.39499e+07	0	0h specific	0	0.002627	276.942	1
QNSEISYYADDEDANR	3	1	1	LOC_Os10g20600.1	zinc finger, C3HC4 type domain containing protein, expressed	S3(Phospho)	1969.75	0.999994	S(3): 100.0; S(6): 0.0; Y(7): 0.0; Y(8): 0.0	4.52171e+06	1.4156e+07	1.65778e+07	0	0	0	1.17518e+07	0	0h specific	0	0.000446	221.325	0
SNSPEQIFLLEPR	5	1	1	LOC_Os02g50570.1	retrotransposon protein, putative, unclassified, expressed	S3(Phospho)	1609.77	0.999955	S(1): 0.0; S(3): 100.0	9.49183e+06	1.77932e+07	1.36782e+07	0	0	0	1.36544e+07	0	0h specific	0	0.0003189	363.658	0
EGGASISHIDEQDGHQETNAQTSLDNSEGLPSPSGR	4	1	1	LOC_Os07g37750.1	ATMIN7, putative, expressed	S32(Phospho)	3800.63	0.99993	S(5): 0.0; S(7): 0.0; T(18): 0.0; T(22): 0.0; S(23): 0.0; S(27): 0.0; S(32): 100.0; S(34): 0.0	2.52928e+07	2.38383e+07	1.90408e+07	0	0	0	2.2724e+07	0	0h specific	0	4.007e-06	245.968	0
SASGEPEKVPAAAEGEEK	5	1	1	LOC_Os04g56720.1	RCC2, putative, expressed	N-Term(Acetyl); S3(Phospho)	1907.83	0.999899	S(1): 0.0; S(3): 100.0	1.11503e+07	2.36382e+07	2.37423e+07	0	0	0	1.95103e+07	0	0h specific	0	0.002397	361.887	1
SVSWVSDVSGSLVGYLSGENK	4	1	1	LOC_Os04g40080.1	leucine rich repeat containing protein, expressed	S3(Phospho)	2250.04	0.999835	S(1): 0.0; S(3): 100.0; S(6): 0.0; S(9): 0.0; S(11): 0.0; Y(15): 0.0; S(17): 0.0	1.75384e+07	2.65322e+07	2.28016e+07	0	0	0	2.22907e+07	0	0h specific	0	5.28e-09	421.298	0
SQSVPMSTLSR	3	1	1	LOC_Os06g23274.1	zinc finger, C3HC4 type, domain containing protein, expressed	S3(Phospho)	1272.57	0.999682	S(1): 0.0; S(3): 100.0; S(7): 0.0; T(8): 0.0; S(10): 0.0	10139485	9.56003e+06	9.61223e+06	0	0	0	9.77058e+06	0	0h specific	0.001	0.04221	152.871	0
SGGMAPESPTNR	3	1	1	LOC_Os04g47240.2	STE_MEKK_ste11_MAP3K.17 - STE kinases include homologs to sterile 7, sterile 11 and sterile 20 from yeast, expressed	S8(Phospho)	1283.51	0.988938	S(1): 0.0; S(8): 98.9; T(10): 1.1	2.01965e+07	3.14288e+07	2.48867e+07	0	0	0	2.5504e+07	0	0h specific	0.001	0.01903	244.344	0
MNVDSPNSSAK	5	1	1	LOC_Os03g07580.1	OsNucAP1 - Putative Nucleoporin Autopeptidase homologue, expressed	S5(Phospho)	1229.48	0.988363	S(5): 98.8; S(8): 1.1; S(9): 0.0	46169604	6.02463e+07	5.48595e+07	0	0	0	5.37585e+07	0	0h specific	0	0.01409	212.878	0
TSLPTMVGSQHSPAGK	4	1	1	LOC_Os02g11780.1	transcription factor S-II, central domain containing protein, expressed	S12(Phospho)	1677.77	0.986611	T(1): 0.0; S(2): 0.0; T(5): 0.0; S(9): 1.3; S(12): 98.7	15314541	2.96395e+07	2.01654e+07	0	0	0	2.17065e+07	0	0h specific	0	0.008602	274.436	0
SESKLESPKDEVGSNLGPVEQR	4	1	1	LOC_Os02g11780.1	transcription factor S-II, central domain containing protein, expressed	S7(Phospho)	2465.17	0.985636	S(1): 0.0; S(3): 1.4; S(7): 98.6; S(14): 0.0	3.16434e+07	3844183	1.38563e+07	0	0	0	1.6448e+07	0	0h specific	0	8.722e-05	325.081	2
ACSSPVPFPSNK	4	1	1	LOC_Os01g54350.1	protein kinase domain containing protein, expressed	C2(Carbamidomethyl); S3(Phospho)	1370.58	0.984789	S(3): 98.5; S(4): 1.5; S(10): 0.0	1.79118e+07	2.26434e+07	5.69582e+06	0	0	0	1.5417e+07	0	0h specific	0	0.01183	170.59	0
MNVPHVSSDSDDDRPVIR	8	1	1	LOC_Os05g47690.1	reticulon domain containing protein, putative, expressed	N-Term(Acetyl); S10(Phospho)	2160.93	0.981353	S(7): 0.9; S(8): 0.9; S(10): 98.1	58935607	1.10262e+07	7.07536e+06	0	0	0	2.56791e+07	0	0h specific	0	0.003514	334.779	0
MVPMSGTGPSSPPSR	8	1	1	LOC_Os09g31470.1	AT hook motif domain containing protein, expressed	M4(Oxidation); S10(Phospho)	1583.66	0.97588	S(5): 0.0; T(7): 1.2; S(10): 97.6; S(11): 1.2; S(14): 0.0	7.98597e+06	7.8169e+06	9.2807e+06	0	0	0	8.36119e+06	0	0h specific	0	0.008368	254.136	0
LDTSTDSEVVDHSK	9	1	1	LOC_Os04g42320.1	AT hook motif family protein, expressed	S4(Phospho); S7(Phospho)	1692.64	0.975862	T(3): 0.1; S(4): 99.9; T(5): 2.4; S(7): 97.7; S(13): 0.0	7.40446e+06	9.22385e+06	1.2474e+07	0	0	0	9.70078e+06	0	0h specific	0	0.002047	185.821	0
ESTSNPASPVLGR	8	1	1	LOC_Os04g37540.1	expressed protein	T3(Phospho); S8(Phospho)	1474.6	0.957885	S(2): 2.1; T(3): 95.8; S(4): 2.1; S(8): 100.0	6.76171e+06	1.25383e+07	8.68283e+06	0	0	0	9.32763e+06	0	0h specific	0.001	0.03732	154.125	0
DAHADGLSPSR	3	1	1	LOC_Os03g03430.1	CBS domain containing protein, expressed	S10(Phospho)	1205.5	0.5	S(8): 50.0; S(10): 50.0	2.42354e+07	2.41036e+07	5.05907e+06	0	0	0	1.77993e+07	0	0h specific	0.001	0.02444	246.17	0
YVYMCGDHAPVASSEF	6	1	1	LOC_Os06g22960.1	aquaporin protein, putative, expressed	C5(Carbamidomethyl); S13(Phospho)	1912.73	0.5	Y(1): 0.0; Y(3): 0.0; S(13): 50.0; S(14): 50.0	1.86792e+07	1.76684e+07	1.76433e+07	0	0	0	1.7997e+07	0	0h specific	0	0.01661	292.13	0
RPLDDSSLYSSPSGK	5	1	1	LOC_Os07g29450.1	expressed protein	S10(Phospho)	1688.75	0.496498	S(6): 0.0; S(7): 0.0; Y(9): 0.7; S(10): 49.6; S(11): 49.6; S(13): 0.0	6.06673e+06	1.57469e+07	8.73858e+06	0	0	0	1.01841e+07	0	0h specific	0	0.01341	163.327	0
HLPSQVRTDSSGEEEGSR	8	1	1	LOC_Os03g16369.2	retrotransposon protein, putative, unclassified, expressed	T8(Phospho); S10(Phospho)	2130.86	0.48846	S(4): 50.0; T(8): 50.0; S(10): 97.7; S(11): 2.3; S(17): 0.0	5.26267e+07	5.82427e+07	4.20251e+07	0	0	0	5.09648e+07	0	0h specific	0	0.006872	186.683	1
AEHKEEQSVMEKLSEK	3	2	1	LOC_Os01g53520.2	reticulon domain containing protein, putative, expressed	N-Term(Acetyl); S14(Phospho)	2023.91	1	S(8): 0.0; S(14): 100.0	25565190	1.93276e+07	1.0416e+07	0	0	0	1.84362e+07	0	0h specific	0.002	0.05753	258.137	2
LWVPPSPSHR	3	2	1	LOC_Os02g17970.2	AGC_PKA/PKG_like.1 - ACG kinases include homologs to PKA, PKG and PKC, expressed	S6(Phospho)	1255.6	1	S(6): 100.0; S(8): 0.0	6.48838e+06	1.04569e+07	3.99927e+06	0	0	0	6.98152e+06	0	0h specific	0.001	0.04822	344.284	0
EGDSDVDTSDESGTIEK	4	2	1	LOC_Os02g25060.2	NTMC2Type1.2 protein, putative, expressed	S4(Phospho)	1863.7	1	S(4): 100.0; T(8): 0.0; S(9): 0.0; S(12): 0.0; T(14): 0.0	1.13126e+07	1.90889e+07	1.47889e+07	0	0	0	1.50635e+07	0	0h specific	0	3.686e-05	235.206	0
NRPTVLDQDDDSDVSAVEDDDYSK	3	2	1	LOC_Os02g56740.2	translation initiation factor eIF-2B subunit epsilon, putative, expressed	S15(Phospho)	2778.13	1	T(4): 0.0; S(12): 0.0; S(15): 100.0; Y(22): 0.0; S(23): 0.0	3.08191e+07	3.92606e+07	2.30972e+07	0	0	0	3.1059e+07	0	0h specific	0	1.459e-05	357.661	0
SASTSPASPLK	3	2	1	LOC_Os01g26940.1	transposon protein, putative, CACTA, En/Spm sub-class, expressed	S8(Phospho)	1125.52	0.999999	S(1): 0.0; S(3): 0.0; T(4): 0.0; S(5): 0.0; S(8): 100.0	1.0206e+08	104371036	1.01023e+08	0	0	0	1.02485e+08	0	0h specific	0.001	0.01534	211.61	0
SGSGDLMASGK	3	2	1	LOC_Os10g18340.1	expressed protein	S3(Phospho); M7(Oxidation)	1105.42	0.999996	S(1): 0.0; S(3): 100.0; S(9): 0.0	1.37388e+07	1.22635e+07	1.37042e+07	0	0	0	1.32355e+07	0	0h specific	0	0.005584	200.821	0
KVSGPLDPSVSMK	5	2	1	LOC_Os08g13350.2	expressed protein	S3(Phospho); S11(Phospho)	1504.65	0.999457	S(3): 100.0; S(9): 0.1; S(11): 99.9	5.20753e+07	4.73059e+07	4.43342e+07	0	0	0	4.79051e+07	0	0h specific	0.001	0.03123	188.53	1
ATSFAHNPAVTNLNADDGYSIK	11	2	1	LOC_Os08g13350.2	expressed protein	T2(Phospho)	2386.1	0.986206	T(2): 98.6; S(3): 1.4; T(11): 0.0; Y(19): 0.0; S(20): 0.0	7.17556e+07	7.00981e+07	5.28025e+07	0	0	0	6.48854e+07	0	0h specific	0	4.285e-06	382.434	0
SKSDVEDDENDGSGEDE	4	2	1	LOC_Os04g47690.3	HMG1/2, putative, expressed	S3(Phospho)	1906.64	0.985555	S(1): 1.4; S(3): 98.6; S(13): 0.0	1.45713e+07	2.48861e+07	1.05141e+07	0	0	0	1.66572e+07	0	0h specific	0	0.0006948	320.957	1
YVGSSSPVHLEDQKGENAGR	3	2	1	LOC_Os01g11580.1	bromodomain containing protein, expressed	S6(Phospho)	2209.99	0.984968	Y(1): 0.0; S(4): 0.0; S(5): 1.5; S(6): 98.5	1.77686e+07	1.91695e+07	8.19981e+06	0	0	0	1.5046e+07	0	0h specific	0	0.009294	214.891	1
SAPTTPIKDGASSPFAAALSEEER	7	2	1	LOC_Os03g15050.2	phosphoenolpyruvate carboxykinase, putative, expressed	T4(Phospho); T5(Phospho)	2592.13	0.967919	S(1): 3.2; T(4): 96.9; T(5): 99.9; S(12): 0.0; S(13): 0.0; S(20): 0.0	7.18803e+07	60009132	7.73407e+07	0	0	0	6.97434e+07	0	0h specific	0	3.167e-06	251.405	1
SGDASPSSPLLPSPTSPDRR	17	2	1	LOC_Os07g27950.2	RING zinc finger protein, putative, expressed	S16(Phospho)	2103.98	0.496767	S(1): 0.0; S(5): 0.0; S(7): 0.0; S(8): 0.0; S(13): 0.6; T(15): 49.7; S(16): 49.7	4.01782e+07	3.06505e+07	1.65088e+07	0	0	0	2.91125e+07	0	0h specific	0	0.01148	321.361	1
IIDDDVAAVATSSSAK	8	2	1	LOC_Os01g51360.2	lipase, putative, expressed	S14(Phospho)	1642.76	0.33199	T(11): 0.4; S(12): 33.2; S(13): 33.2; S(14): 33.2	7.10529e+06	8143558	5.62235e+06	0	0	0	6.95707e+06	0	0h specific	0	0.000335	324.846	0
KAPASPEQPIIAPLLK	3	3	1	LOC_Os10g41030.2	agenet domain containing protein, putative, expressed	S5(Phospho)	1752.97	1	S(5): 100.0	2.63118e+07	3.35764e+07	2.92807e+07	0	0	0	2.9723e+07	0	0h specific	0	0.0001407	473.77	1
KAATTRPLVINK	3	3	1	LOC_Os11g44810.2	auxin-repressed protein, putative, expressed	T4(Phospho)	1391.78	0.999912	T(4): 100.0; T(5): 0.0	1.28941e+07	1.7362e+07	1.38422e+07	0	0	0	1.46994e+07	0	0h specific	0	0.003734	317.923	1
SRSVNSEADIQLAIK	7	3	1	LOC_Os03g05390.13	Citrate transporter protein, putative, expressed	S3(Phospho); S6(Phospho)	1790.82	0.999038	S(1): 0.1; S(3): 99.9; S(6): 100.0	5.69986e+07	5.99209e+07	4.70371e+07	0	0	0	5.46522e+07	0	0h specific	0	0.01314	193.006	1
LPEGSSEPLLPTK	10	3	1	LOC_Os06g16420.3	amino acid transporter, putative, expressed	S6(Phospho)	1447.71	0.5	S(5): 50.0; S(6): 50.0; T(12): 0.0	1.73758e+07	9.45003e+06	2.5307e+07	0	0	0	1.73776e+07	0	0h specific	0	0.0009685	278.538	0
NLSQMLSQNLRPTAEPNPLR	3	3	1	LOC_Os11g33120.2	respiratory burst oxidase, putative, expressed	S3(Phospho); S7(Phospho)	2439.13	0.5	S(3): 100.0; S(7): 50.0; T(13): 50.0	2.4072e+07	2.45439e+07	2.34154e+07	0	0	0	2.40104e+07	0	0h specific	0	0.01104	172.396	0
DHVDSELDCGTPSPK	3	4	1	LOC_Os05g44590.5	ATP-dependent protease La, putative, expressed	C9(Carbamidomethyl); S13(Phospho)	1736.68	0.999999	S(5): 0.0; T(11): 0.0; S(13): 100.0	7.78231e+06	6.7485e+06	1.77858e+07	0	0	0	1.07722e+07	0	0h specific	0	0.0005385	399.936	0
ADISDGEK	3	1	1	LOC_Os07g44190.1	h/ACA ribonucleoprotein complex subunit 4, putative, expressed	S4(Phospho)	914.352	1	S(4): 100.0	1.02523e+07	0	1.0701e+07	0	0	7.37578e+06	6.98443e+06	0	0h specific	0.001	0.002371	232.831	0
IFKFSPR	5	1	1	LOC_Os02g48010.1	nuclear matrix constituent protein 1-like, putative, expressed	S5(Phospho)	974.489	1	S(5): 100.0	1.07009e+08	1.02112e+08	0	0	7.78492e+07	0	6.97072e+07	0	0h specific	0.001	0.05537	226.857	1
FASPEDCK	3	1	1	LOC_Os10g38900.1	erythronate-4-phosphate dehydrogenase, putative, expressed	S3(Phospho); C7(Carbamidomethyl)	1033.37	1	S(3): 100.0	1.8012e+07	2.52663e+07	0	0	1.15607e+07	0	1.44261e+07	0	0h specific	0	0.0157	187.798	0
SISPAANEK	3	1	1	LOC_Os05g02880.1	splicing factor, arginine/serine-rich 7, putative, expressed	S1(Phospho); S3(Phospho)	1076.41	1	S(1): 100.0; S(3): 100.0	1.62311e+08	1.40608e+08	0	0	0	1.31381e+08	1.00973e+08	0	0h specific	0	0.01845	129.629	0
HRHDDSPPR	4	1	1	LOC_Os12g15420.1	nucampholin, putative, expressed	S6(Phospho)	1196.5	1	S(6): 100.0	7.84634e+06	1.51803e+07	0	0	0	6537509	7.67556e+06	0	0h specific	0	0.001249	226.262	1
SPDLRPLPLLK	3	1	1	LOC_Os07g39920.1	formin, putative, expressed	S1(Phospho)	1328.74	1	S(1): 100.0	0	1.00659e+07	1.14641e+07	0	4.34527e+06	0	7.17666e+06	0	0h specific	0.001	0.03698	300.778	0
AHTPDPDPHTSPR	4	1	1	LOC_Os06g51450.1	PHD-finger domain containing protein, expressed	T3(Phospho)	1507.63	1	T(3): 100.0; T(10): 0.0; S(11): 0.0	1.06533e+07	0	1.03018e+07	4.20331e+06	0	0	6.98505e+06	0	0h specific	0	0.01359	245.367	0
ADNDKEAAGEGATPR	4	1	1	LOC_Os04g08310.1	expressed protein	N-Term(Acetyl); T13(Phospho)	1623.66	1	T(13): 100.0	0	19407371	1.18213e+07	0	0	8.49378e+06	1.04095e+07	0	0h specific	0	0.004076	318.585	1
HPHDVQSVPDSPMIDK	3	1	1	LOC_Os01g04650.1	PB1 domain containing protein, expressed	S7(Phospho); S11(Phospho)	1961.79	1	S(7): 100.0; S(11): 100.0	10992955	15799605	0	0	9.73567e+06	0	8.93085e+06	0	0h specific	0	0.003174	295.656	0
DGNKDEAEEEEVSEADK	4	1	1	LOC_Os03g40010.1	DEK C terminal domain containing protein, expressed	S13(Phospho)	1973.75	1	S(13): 100.0	1.82615e+07	0	33706256	0	27130302	0	1.73226e+07	0	0h specific	0	2.202e-05	377.422	1
EHGGLLPSPANVPPMLSIPLR	3	1	1	LOC_Os02g15660.1	tetratricopeptide repeat, putative, expressed	S8(Phospho)	2275.18	1	S(8): 100.0; S(17): 0.0	1.05182e+07	0	1.99133e+07	0	0	1.4714e+07	1.01438e+07	0	0h specific	0	0.0005079	266.432	0
ELSPHGR	3	1	1	LOC_Os01g26940.1	transposon protein, putative, CACTA, En/Spm sub-class, expressed	S3(Phospho)	875.377	1	S(3): 100.0	0	2.70708e+07	4.00537e+07	0	0	4.20143e+07	2.23748e+07	0	0h specific	0.001	0.01844	131.945	0
LAEASDGESEER	4	1	1	LOC_Os08g23930.2	ENT domain containing protein, expressed	S5(Phospho); S9(Phospho)	1452.5	1	S(5): 100.0; S(9): 100.0	0	2.14912e+07	8.63043e+06	0	1.79976e+07	0	1.00405e+07	0	0h specific	0	0.01028	337.358	0
GRDSDEEDFRDR	3	1	1	LOC_Os04g52940.1	SIT4 phosphatase-associated protein domain containing protein, expressed	S4(Phospho)	1576.6	1	S(4): 100.0	0	58492545	3.52521e+07	0	3.21488e+07	0	3.12482e+07	0	0h specific	0.001	0.02842	265.816	2
VDSDGEDIIDHHVDEDR	3	1	1	LOC_Os02g54010.1	lipase class 3 family protein, putative, expressed	S3(Phospho)	2045.81	1	S(3): 100.0	0	3.45127e+07	5.14007e+06	30203031	0	0	1.32176e+07	0	0h specific	0	0.0005341	267.788	0
AVIPAPAPPAEEEKPPVDDSKALAIVEK	3	1	1	LOC_Os04g45070.1	remorin, putative, expressed	S20(Phospho)	2961.53	1	S(20): 100.0	0	5.35898e+07	4.71308e+07	0	0	2.09531e+07	3.35736e+07	0	0h specific	0	0.0001513	335.542	1
SAAPPPPPPESPVAAAAGGGDK	4	1	1	LOC_Os02g30230.1	exo70 exocyst complex subunit domain containing protein, expressed	N-Term(Acetyl); S11(Phospho)	2062.95	1	S(1): 0.0; S(11): 100.0	0	3.49285e+06	1.32732e+07	0	0	6.00541e+06	5.58868e+06	0	0h specific	0	0.001254	233.699	0
NSFLSPR	6	1	1	LOC_Os07g12220.1	conserved hypothetical protein	S5(Phospho)	900.4	1	S(2): 0.0; S(5): 100.0	0	1.92854e+07	8995206	0	3.74913e+06	0	9.42686e+06	0	0h specific	0.001	0.02278	195.572	0
SIAAAESPQAPTTPSAWLAR	3	1	1	LOC_Os04g40080.1	leucine rich repeat containing protein, expressed	S7(Phospho)	2105.01	1	S(1): 0.0; S(7): 100.0; T(12): 0.0; T(13): 0.0; S(15): 0.0	1.70943e+07	0	2.72082e+07	1.50044e+07	0	0	1.47675e+07	0	0h specific	0	2.744e-06	390.173	0
NLDGASDDDEVDAYSNQITEEHYR	3	1	1	LOC_Os03g22900.1	SNF2 family N-terminal domain containing protein, expressed	S6(Phospho)	2836.13	1	S(6): 100.0; Y(14): 0.0; S(15): 0.0; T(19): 0.0; Y(23): 0.0	3.90086e+07	3.56562e+07	0	0	0	2.40965e+07	2.48883e+07	0	0h specific	0	2.833e-11	373.132	0
AASVSPAASPPR	5	1	1	LOC_Os12g15420.1	nucampholin, putative, expressed	N-Term(Acetyl); S5(Phospho); S9(Phospho)	1312.53	1	S(3): 0.0; S(5): 100.0; S(9): 100.0	0	2.08417e+07	7.93959e+06	0	0	3.50449e+06	9.59376e+06	0	0h specific	0	0.003002	358.001	0
TVSDITESKPILEK	3	1	1	LOC_Os04g47240.2	STE_MEKK_ste11_MAP3K.17 - STE kinases include homologs to sterile 7, sterile 11 and sterile 20 from yeast, expressed	S3(Phospho)	1639.82	1	T(1): 0.0; S(3): 100.0; T(6): 0.0; S(8): 0.0	1.39983e+07	0	22111846	0	0	1.69317e+07	1.20367e+07	0	0h specific	0	5.717e-08	382.39	0
RQSPGSDACDPYSIQASK	3	1	1	LOC_Os04g51060.1	expressed protein	S3(Phospho); S6(Phospho); C9(Carbamidomethyl)	2126.83	1	S(3): 100.0; S(6): 100.0; Y(12): 0.0; S(13): 0.0; S(17): 0.0	0	5.52709e+06	9.64186e+06	0	4890940	0	5.05632e+06	0	0h specific	0	0.004313	255.246	1
YGSDNDGHSPR	3	1	1	LOC_Os01g05420.1	IWS1 C-terminus family protein, putative, expressed	S3(Phospho); S9(Phospho)	1364.43	1	Y(1): 0.0; S(3): 100.0; S(9): 100.0	1.5059e+07	1.72283e+07	0	0	0	2.02292e+07	1.07624e+07	0	0h specific	0	0.001249	361.143	0
GGGGGGGDEDTDDEDWTGGGAR	3	1	1	LOC_Os07g01940.1	sister chromatid cohesion 2, putative, expressed	T11(Phospho)	2117.74	1	T(11): 100.0; T(17): 0.0	0	1.95812e+07	1.8154e+07	0	0	6243151	1.25784e+07	0	0h specific	0	1.281e-07	352.941	0
GSQLQTPPVADETER	3	1	1	LOC_Os03g46920.1	expressed protein	T6(Phospho)	1707.76	1	S(2): 0.0; T(6): 100.0; T(13): 0.0	3.00235e+07	3.9902e+07	0	0	0	2.50977e+07	2.33085e+07	0	0h specific	0	0.0006657	216.057	0
MNNLLTDSFELPR	3	1	1	LOC_Os07g07000.1	syntaxin, putative, expressed	N-Term(Acetyl); S8(Phospho)	1671.77	1	T(6): 0.0; S(8): 100.0	8.30026e+06	9.52063e+06	0	0	1.03199e+07	0	5.9403e+06	0	0h specific	0	0.0003647	347.346	0
SKDGTDTEDATIDTDR	3	1	1	LOC_Os09g32430.1	oxidoreductase, putative, expressed	T5(Phospho)	1819.73	1	S(1): 0.0; T(5): 100.0; T(7): 0.0; T(11): 0.0; T(14): 0.0	5.68873e+07	88160659	0	0	0	6.40724e+07	4.83493e+07	0	0h specific	0	4.22e-16	506.509	1
SHSAVLADDILSPSAGR	3	1	1	LOC_Os03g08270.2	ataxin-2 C-terminal region family protein, expressed	S12(Phospho)	1775.83	1	S(1): 0.0; S(3): 0.0; S(12): 100.0; S(14): 0.0	0	3.7616e+07	21355602	0	1.61772e+07	0	1.96572e+07	0	0h specific	0	1.07e-09	560.72	0
NVSPAEQSAADK	3	1	1	LOC_Os06g44210.1	protein phosphatase 2C, putative, expressed	S3(Phospho)	1296.55	1	S(3): 100.0; S(8): 0.0	0	3.89034e+06	3.40107e+06	0	2.90582e+06	0	2.43047e+06	0	0h specific	0	0.01499	129.059	0
SISLELPLFER	3	1	1	LOC_Os10g28710.1	expressed protein	S3(Phospho)	1383.71	1	S(1): 0.0; S(3): 100.0	0	3.83839e+06	6.0438e+06	3.5296e+06	0	0	3.29407e+06	0	0h specific	0	0.007941	298.762	0
KLGIPAAAAAAGASSAASADGASPR	4	1	1	LOC_Os03g25720.1	GA20734-PA, putative, expressed	S23(Phospho)	2219.09	1	S(14): 0.0; S(15): 0.0; S(18): 0.0; S(23): 100.0	1.73333e+07	0	3.74009e+06	0	0	28962033	7.02447e+06	0	0h specific	0	0.0005047	289.307	1
KPVESPGVATAVVLR	3	1	1	LOC_Os03g03570.2	leucine-rich repeat transmembrane protein kinase, putative, expressed	S5(Phospho)	1602.86	1	S(5): 100.0; T(10): 0.0	0	1.55696e+07	1.6381e+07	0	0	9.87144e+06	1.06502e+07	0	0h specific	0.005	0.08884	221.721	0
ISPFTASGAAIK	3	1	1	LOC_Os09g08670.1	protein of unknown function DUF1296 domain containing protein, expressed	S2(Phospho)	1242.62	1	S(2): 100.0; T(5): 0.0; S(7): 0.0	0	20125386	3.0549e+07	0	0	2.99841e+07	1.68915e+07	0	0h specific	0	2.568e-06	241.716	0
TPYHPMVDDDGSLSPTRPFDK	3	1	1	LOC_Os05g23610.1	protein phosphatase inhibitor 2 containing protein, expressed	M6(Oxidation); S14(Phospho)	2471.06	1	T(1): 0.0; Y(3): 0.0; S(12): 0.0; S(14): 100.0; T(16): 0.0	0	3.01306e+07	51373731	0	3.0014e+07	0	2.71681e+07	0	0h specific	0	0.001873	350.357	0
ASDSDVDEDELLQMALQEQAAR	3	1	1	LOC_Os04g34450.1	expressed protein	N-Term(Acetyl); S4(Phospho)	2556.09	1	S(2): 0.0; S(4): 100.0	1.13849e+07	0	1.23047e+07	2.75581e+06	0	0	7.89653e+06	0	0h specific	0	2.269e-05	346.94	0
LSVSEISDDHGGGVVSPQRK	3	1	1	LOC_Os06g41440.2	expressed protein	S16(Phospho)	2147.02	1	S(2): 0.0; S(4): 0.0; S(7): 0.0; S(16): 100.0	1.84298e+07	2.1755e+07	0	7256213	0	0	1.33949e+07	0	0h specific	0	0.01291	261.316	1
LSSPSPR	4	1	1	LOC_Os01g56910.1	expressed protein	S5(Phospho)	823.372	1	S(2): 0.0; S(3): 0.0; S(5): 100.0	0	1.83291e+07	8.37875e+06	0	7.87341e+06	0	8.90261e+06	0	0h specific	0	0.004845	183.069	0
HWSPSPGR	3	1	1	LOC_Os03g16369.2	retrotransposon protein, putative, unclassified, expressed	S3(Phospho)	1003.42	0.999999	S(3): 100.0; S(5): 0.0	1.08354e+08	1.3402e+08	0	0	0	8.55352e+07	8.07914e+07	0	0h specific	0.002	0.05921	183.361	0
STTPDPQLIR	3	1	1	LOC_Os02g57390.1	pumilio-family RNA binding protein, putative, expressed	T3(Phospho)	1207.57	0.999998	S(1): 0.0; T(2): 0.0; T(3): 100.0	0	1.42844e+08	1.15862e+08	0	1.01068e+08	0	8.62356e+07	0	0h specific	0.001	0.02897	232.026	0
ELSPETDDGDNKLPPETGNR	4	1	1	LOC_Os04g42320.1	AT hook motif family protein, expressed	S3(Phospho); T6(Phospho)	2343.94	0.999998	S(3): 100.0; T(6): 100.0; T(17): 0.0	8.94462e+06	0	4.9099e+06	0	0	2.38415e+06	4.61817e+06	0	0h specific	0.001	0.01768	87.9718	1
TPSPCLPPVGVR	17	1	1	LOC_Os02g57390.1	pumilio-family RNA binding protein, putative, expressed	S3(Phospho); C5(Carbamidomethyl)	1359.65	0.999998	T(1): 0.0; S(3): 100.0	0	1.15869e+07	6.25084e+06	0	0	3.25799e+06	5.94593e+06	0	0h specific	0	8.902e-05	229.157	0
STSFPDNFLNAK	3	1	1	LOC_Os03g24339.1	PWWP domain containing protein, expressed	S3(Phospho)	1420.61	0.999998	S(1): 0.0; T(2): 0.0; S(3): 100.0	0	1.6522e+06	4.95901e+06	0	0	9.30677e+06	2.20374e+06	0	0h specific	0	0.0005052	254.953	0
VVEFISAGSPA	3	1	1	LOC_Os09g28630.1	gibberellin receptor, putative, expressed	S9(Phospho)	1156.53	0.999998	S(6): 0.0; S(9): 100.0	6.02034e+06	0	1.04838e+07	0	0	4.74787e+06	5.50137e+06	0	0h specific	0.005	0.1166	196.087	0
SCSPLSQSLSSGR	3	1	1	LOC_Os03g11580.1	expressed protein	C2(Carbamidomethyl); S3(Phospho)	1445.62	0.999996	S(1): 0.0; S(3): 100.0; S(6): 0.0; S(8): 0.0; S(10): 0.0; S(11): 0.0	0	9.19173e+06	3.76614e+06	0	1.96477e+06	0	4.31929e+06	0	0h specific	0	0.0001293	190.182	0
GQDASTPSTFEEPER	3	1	1	LOC_Os07g31450.1	CHR4/MI-2-LIKE, putative, expressed	T6(Phospho)	1730.7	0.999995	S(5): 0.0; T(6): 100.0; S(8): 0.0; T(9): 0.0	0	2.65144e+07	27380926	0	0	8.09541e+06	1.79651e+07	0	0h specific	0	0.0001124	240.057	0
GDSSNNSDVHTPAQEGDDSVSK	3	1	1	LOC_Os07g03070.1	tetratricopeptide repeat containing protein, putative, expressed	T11(Phospho)	2325.92	0.999993	S(3): 0.0; S(4): 0.0; S(7): 0.0; T(11): 100.0; S(19): 0.0; S(21): 0.0	0	1.20739e+07	1.4629e+07	0	0	7999684	8.90097e+06	0	0h specific	0	0.001243	168.742	0
MLMSDSPK	3	1	1	LOC_Os03g14290.1	expressed protein	S6(Phospho)	988.391	0.99996	S(4): 0.0; S(6): 100.0	1.3234e+07	1.34956e+07	0	0	0	8.71402e+06	8.90985e+06	0	0h specific	0.001	0.0163	248.595	0
LASLSLR	3	1	1	LOC_Os01g74460.1	vacuolar fusion protein MON1 homolog A, putative, expressed	S5(Phospho)	839.439	0.999924	S(3): 0.0; S(5): 100.0	0	8.20215e+07	8.29124e+07	0	94279919	0	5.4978e+07	0	0h specific	0.004	0.04903	168.545	0
MSSLFNNK	3	1	1	LOC_Os05g23320.1	expressed protein	S3(Phospho)	1020.42	0.999836	S(2): 0.0; S(3): 100.0	0	4.42045e+06	2.92429e+06	0	1.97305e+06	0	2.44825e+06	0	0h specific	0.001	0.02431	152.85	0
TASEEGAAAAMEAAGSTR	4	1	1	LOC_Os04g54680.1	ulp1 protease family protein, putative, expressed	S3(Phospho)	1760.72	0.999769	T(1): 0.0; S(3): 100.0; S(16): 0.0; T(17): 0.0	0	1.06425e+07	1.69878e+07	0	1.08454e+07	0	9.21009e+06	0	0h specific	0	3.395e-05	321.129	0
RPESSYSPLR	6	1	1	LOC_Os04g51280.1	DAG protein, chloroplast precursor, putative, expressed	S4(Phospho)	1271.58	0.999759	S(4): 100.0; S(5): 0.0; Y(6): 0.0; S(7): 0.0	0	1.59695e+07	1.42081e+07	0	1.12114e+07	0	1.00592e+07	0	0h specific	0	0.004705	200.216	0
SPSPALGR	6	1	1	LOC_Os01g70320.1	expressed protein	S1(Phospho)	864.4	0.999735	S(1): 100.0; S(3): 0.0	2.42064e+07	0	6.55289e+06	1.21102e+07	0	0	1.02531e+07	0	0h specific	0.002	0.01773	116.921	0
NAAHPVGTPPSNHPAK	3	1	1	LOC_Os11g14300.1	la domain containing protein, expressed	T8(Phospho)	1674.78	0.999492	T(8): 99.9; S(11): 0.1	0	9.1678e+06	9.50307e+06	0	7.07418e+06	0	6.22362e+06	0	0h specific	0.001	0.01006	131.342	0
ANPIIPSSSGSDGEEAR	6	1	1	LOC_Os05g26840.1	permease domain containing protein, putative, expressed	S7(Phospho)	1766.76	0.999279	S(7): 99.9; S(8): 0.0; S(9): 0.0; S(11): 0.0	0	1.14591e+07	1.63301e+06	0	5.00465e+06	0	4.36404e+06	0	0h specific	0	0.007084	266.991	0
SPASILQSPGR	4	1	1	LOC_Os06g10620.1	transcription elongation factor SPT5 homolog 1, putative, expressed	S8(Phospho)	1192.58	0.991219	S(1): 0.0; S(4): 0.9; S(8): 99.1	0	21869522	1.08733e+07	0	0	1.38735e+06	1.09143e+07	0	0h specific	0	0.001753	198.663	0
MGSPAPSGSPK	4	1	1	LOC_Os03g64300.1	THION30 - Plant thionin family protein precursor, expressed	S9(Phospho)	1095.46	0.991212	S(3): 0.0; S(7): 0.9; S(9): 99.1	2.87167e+07	0	3.25569e+07	0	0	22572150	2.04245e+07	0	0h specific	0	0.001121	288.703	0
DEQDSLPTSSPQPDVR	7	1	1	LOC_Os05g29090.1	transposon protein, putative, CACTA, En/Spm sub-class, expressed	S10(Phospho)	1850.78	0.990312	S(5): 0.0; T(8): 0.0; S(9): 1.0; S(10): 99.0	1.07924e+07	0	1.16616e+07	8.16166e+06	0	0	7.48468e+06	0	0h specific	0	0.001625	257.004	0
LAPPSPATVGSPR	5	1	1	LOC_Os09g26820.1	exo70 exocyst complex subunit, putative, expressed	S11(Phospho)	1329.66	0.99016	S(5): 0.0; T(8): 1.0; S(11): 99.0	0	7.29692e+07	50660267	51505329	0	0	4.12098e+07	0	0h specific	0.002	0.05198	325.534	0
VEATSPAEHGEDAPSAPK	5	1	1	LOC_Os05g02680.1	nuclear factor related to kappa-B-binding protein, related, putative, expressed	S5(Phospho)	1872.81	0.989434	T(4): 1.1; S(5): 98.9; S(15): 0.0	1.70892e+07	2.74823e+07	0	0	0	2.1433e+07	1.48572e+07	0	0h specific	0	6.396e-16	353.023	0
AATDEAPATDPAPAPSPSPAK	6	1	1	LOC_Os04g32470.1	expressed protein	N-Term(Acetyl); S16(Phospho)	2083.93	0.989326	T(3): 0.0; T(9): 0.0; S(16): 98.9; S(18): 1.1	0	8.4348e+06	1.40648e+07	1.14527e+07	0	0	7.49988e+06	0	0h specific	0	0.0003937	310.379	0
SSLQPSDSAKSLETYTASK	3	1	1	LOC_Os07g25680.1	protein kinase domain containing protein, expressed	S8(Phospho); S11(Phospho)	2159.91	0.986109	S(1): 0.0; S(2): 0.0; S(6): 1.4; S(8): 98.6; S(11): 100.0; T(14): 0.0; Y(15): 0.0; T(16): 0.0; S(18): 0.0	0	1.71185e+07	1.44513e+07	0	8.31089e+06	0	1.05233e+07	0	0h specific	0	2.206e-05	398.674	1
LALSAVPSSYCSGQLDPLK	3	1	1	LOC_Os08g14330.1	aldose 1-epimerase, putative, expressed	C11(Carbamidomethyl); S12(Phospho)	2086.01	0.98489	S(4): 0.0; S(8): 0.0; S(9): 0.0; Y(10): 1.5; S(12): 98.5	0	1.67585e+07	2.23144e+07	16781271	0	0	1.30243e+07	0	0h specific	0	0.0009826	305.299	0
DVEMDGFDSDSLEDWDQHLSAQSR	3	1	1	LOC_Os08g08240.1	transposon protein, putative, unclassified, expressed	S9(Phospho)	2862.14	0.98455	S(9): 98.5; S(11): 1.5; S(20): 0.0; S(23): 0.0	2.56806e+07	0	22893046	0	0	1.98113e+07	1.61912e+07	0	0h specific	0	3.414e-07	331.751	0
SDQLAPPPPPSSAQSLSR	3	1	1	LOC_Os03g06139.1	ABC-2 type transporter domain containing protein, expressed	S17(Phospho)	1914.9	0.97739	S(1): 0.0; S(11): 1.1; S(12): 0.0; S(15): 1.1; S(17): 97.7	0	8425577	6.17949e+06	0	0	1.13622e+07	4.86836e+06	0	0h specific	0	0.00682	317.598	0
ALLLQEQPTSPSDGSSR	6	1	1	LOC_Os09g33600.1	ARF GTPase-activating domain-containing protein, putative, expressed	S10(Phospho)	1865.87	0.969938	T(9): 1.5; S(10): 97.0; S(12): 1.5; S(15): 0.0; S(16): 0.0	0	9869200	1.08124e+07	0	3.23894e+06	0	6.89388e+06	0	0h specific	0	0.007026	238.302	0
NDTEVSGHLSSDSEHRK	4	1	1	LOC_Os03g16369.2	retrotransposon protein, putative, unclassified, expressed	S10(Phospho); S11(Phospho)	2057.8	0.943521	T(3): 0.0; S(6): 2.9; S(10): 97.1; S(11): 97.1; S(13): 2.9	0	1.04072e+07	1.46602e+07	6.08101e+07	0	0	8.3558e+06	0	0h specific	0	0.01285	141.611	1
VLGEGDDPSSPIGR	6	1	1	LOC_Os01g09430.1	expressed protein	S9(Phospho)	1478.66	0.5	S(9): 50.0; S(10): 50.0	7.42096e+06	0	3.47829e+06	0	0	2.87151e+06	3.63308e+06	0	0h specific	0.001	0.001249	232.24	0
SSPPPPQQQASSEDDK	6	1	1	LOC_Os02g57640.1	KH domain containing protein, putative, expressed	S2(Phospho)	1777.73	0.5	S(1): 50.0; S(2): 50.0; S(11): 0.0; S(12): 0.0	0	17446646	21852242	5.02951e+06	0	0	1.30996e+07	0	0h specific	0	0.00928	178.32	0
LYDHGADPQTTHVVGTMGYLAPELAR	6	1	1	LOC_Os07g03890.1	lectin-like receptor kinase 7, putative	T10(Phospho)	2892.34	0.5	Y(2): 0.0; T(10): 50.0; T(11): 50.0; T(16): 0.0; Y(19): 0.0	4.3101e+07	20578161	0	0	2.75435e+07	0	2.12264e+07	0	0h specific	0	5.398e-07	361.128	0
LDIVSGCMDPNSHMFDPLATVDDGSCPMDSDSEE	6	1	1	LOC_Os03g38950.1	chloroplast post-illumination chlorophyll fluorescence increase protein, putative, expressed	C7(Carbamidomethyl); C26(Carbamidomethyl); S30(Phospho)	3823.45	0.5	S(5): 0.0; S(12): 0.0; T(20): 0.0; S(25): 0.0; S(30): 50.0; S(32): 50.0	8.07887e+07	0	7.0099e+07	4.9832e+07	0	0	5.02959e+07	0	0h specific	0	0.00033	186.634	0
SIAATLSSPR	6	1	1	LOC_Os05g43520.2	BSD, putative, expressed	S7(Phospho)	1082.53	0.5	S(1): 0.0; T(5): 0.0; S(7): 50.0; S(8): 50.0	0	1.40104e+07	1.42097e+07	0	0	8.40768e+06	9.4067e+06	0	0h specific	0	0.01384	271.523	0
LTPTKGSPSPDLR	4	1	1	LOC_Os09g38090.1	expressed protein	S7(Phospho)	1448.72	0.5	T(2): 0.0; T(4): 0.0; S(7): 50.0; S(9): 50.0	5.21746e+07	0	5.49386e+07	1.86911e+07	0	0	3.57044e+07	0	0h specific	0.001	0.04464	271.335	1
SGSLSALFSAR	6	1	1	LOC_Os05g48360.1	membrane attack complex component/perforin/complement C9, putative, expressed	S1(Phospho)	1175.55	0.5	S(1): 50.0; S(3): 50.0; S(5): 0.0; S(9): 0.0	6.82831e+06	1.04059e+07	0	0	0	7.07142e+06	5.74475e+06	0	0h specific	0	0.001249	181.864	0
AASYANDISEAESPRTPNRPGEDWR	5	1	1	LOC_Os06g13820.1	dynamin, putative, expressed	S13(Phospho)	2869.27	0.499998	S(3): 0.0; Y(4): 0.0; S(9): 0.0; S(13): 50.0; T(16): 50.0	0	2.20013e+07	1.18701e+07	0	1.62098e+07	0	1.12905e+07	0	0h specific	0	0.001543	300.656	1
GSESDDCSQISGLK	3	1	1	LOC_Os05g05230.1	expressed protein	S4(Phospho); C7(Carbamidomethyl)	1562.6	0.49994	S(2): 50.0; S(4): 50.0; S(8): 0.0; S(11): 0.0	0	6.7002e+06	7.84817e+06	0	0	5946480	4.84946e+06	0	0h specific	0	0.0004484	119.87	0
AGSDDVGEWPNPTTPGASK	5	1	1	LOC_Os05g02500.1	dual specificity protein phosphatase, putative, expressed	T14(Phospho)	1965.83	0.499896	S(3): 0.0; T(13): 0.0; T(14): 50.0; S(18): 50.0	0	8.37684e+06	8.27298e+06	0	0	5.72453e+06	5.54994e+06	0	0h specific	0	0.001543	257.685	0
HLSERSPTEQR	5	1	1	LOC_Os01g46710.1	transposon protein, putative, CACTA, En/Spm sub-class, expressed	S6(Phospho)	1419.64	0.49981	S(3): 50.0; S(6): 50.0; T(8): 0.0	2.95981e+07	0	3.89143e+07	3.28265e+07	0	0	2.28375e+07	0	0h specific	0.002	0.07822	99.7934	1
MDSVPAAGVGVGGGGAGAGYPESTESSPR	6	1	1	LOC_Os01g04650.1	PB1 domain containing protein, expressed	N-Term(Acetyl); S27(Phospho)	2742.17	0.499777	S(3): 0.0; Y(20): 0.0; S(23): 0.0; T(24): 0.0; S(26): 50.0; S(27): 50.0	41623386	0	1.83988e+07	0	3.94412e+07	0	2.00074e+07	0	0h specific	0	3.923e-06	293.832	0
AGDHAAESDLGYDFGEESVRSPSSAGR	4	1	1	LOC_Os03g03830.1	EF hand family protein, putative, expressed	S18(Phospho); S24(Phospho)	2927.14	0.499413	S(8): 0.0; Y(12): 0.0; S(18): 50.0; S(21): 50.0; S(23): 0.1; S(24): 99.9	0	5.96514e+07	42228319	5.88929e+07	0	0	3.39599e+07	0	0h specific	0	0.001303	234.856	1
LESSASSSPQEANVANK	6	1	1	LOC_Os02g02570.1	autophagy protein 5, putative, expressed	S8(Phospho)	1798.8	0.492435	S(3): 0.8; S(4): 49.2; S(6): 0.0; S(7): 0.8; S(8): 49.2	0	8.32436e+06	7.49098e+06	0	0	4.62527e+06	5.27178e+06	0	0h specific	0	0.0001253	239.529	0
NDTEVSGHLSSDSEHRK	7	1	1	LOC_Os03g16369.2	retrotransposon protein, putative, unclassified, expressed	S11(Phospho)	1977.83	0.491586	T(3): 0.0; S(6): 0.8; S(10): 49.2; S(11): 49.2; S(13): 0.8	0	4.70839e+07	2.63881e+07	0	2.55162e+07	0	2.44906e+07	0	0h specific	0	0.006744	153.892	1
SIENNSTWCLTNLPPR	4	1	1	LOC_Os03g44940.1	retrotransposon protein, putative, unclassified	C9(Carbamidomethyl); T11(Phospho)	1981.88	0.489727	S(1): 49.0; S(6): 1.0; T(7): 1.0; T(11): 49.0	0	1.81011e+07	4.34675e+06	0	5.64741e+06	0	7.48261e+06	0	0h specific	0	0.002829	94.8052	0
HVPNSSSSPPFGGSDAGLPQNR	4	1	1	LOC_Os03g11460.1	expressed protein	S8(Phospho)	2288.01	0.25	S(5): 25.0; S(6): 25.0; S(7): 25.0; S(8): 25.0; S(14): 0.0	0	3.89506e+06	3.14932e+06	0	3.73725e+06	0	2.34813e+06	0	0h specific	0	8.642e-05	213.649	0
FHGHHSTNTTPTGAAASSPR	8	1	1	LOC_Os02g32469.2	expressed protein	T7(Phospho); T9(Phospho)	2193.89	0.166659	S(6): 50.0; T(7): 50.0; T(9): 50.0; T(10): 50.0; T(12): 0.0; S(17): 0.0; S(18): 0.0	0	1.0026e+07	1.21157e+07	0	0	1.04263e+07	7.38059e+06	0	0h specific	0	0.002791	99.4605	0
KAHDDLSPGEKSPSQHSGK	4	1	1	LOC_Os03g16369.2	retrotransposon protein, putative, unclassified, expressed	S7(Phospho); S12(Phospho)	2164.9	0.000271038	S(7): 100.0; S(12): 0.0; S(14): 99.9; S(17): 0.0	2.56351e+07	0	4.72765e+07	0	0	3.37723e+07	2.43039e+07	0	0h specific	0	0.006474	255.414	2
VSEPTGSPAKDSPVGK	3	1	1	LOC_Os05g22990.1	expressed protein	T5(Phospho); S12(Phospho)	1715.73	0.000129836	S(2): 0.0; T(5): 0.0; S(7): 100.0; S(12): 100.0	0	3.04967e+07	2.77154e+07	0	0	2.14092e+07	1.9404e+07	0	0h specific	0	0.004608	397.215	1
KTPSPLTPSPTPSPVTPPPQQPPQPEPR	7	1	1	LOC_Os03g45340.1	hsp20/alpha crystallin family protein, putative, expressed	T2(Phospho); S13(Phospho); T16(Phospho)	3195.47	3.9716e-05	T(2): 96.7; S(4): 3.3; T(7): 3.2; S(9): 93.6; T(11): 3.2; S(13): 0.0; T(16): 100.0	0	1.67115e+07	7.61154e+06	0	1.3146e+07	0	8.10767e+06	0	0h specific	0	0.002044	285.33	1
SGSSTGSSSPGGVSPSHHR	6	1	1	LOC_Os01g70320.1	expressed protein	S4(Phospho)	1847.76	4.33255e-06	S(1): 98.5; S(3): 1.5; S(4): 0.0; T(5): 0.0; S(7): 0.0; S(8): 0.0; S(9): 0.0; S(14): 0.0; S(16): 0.0	4.9198e+06	3.31855e+07	0	0	0	1.23187e+07	1.27018e+07	0	0h specific	0	0.001249	212.66	0
ASPVHPVKDR	3	2	1	LOC_Os03g50390.1	AGC_AGC_other_GWLd.2 - ACG kinases include homologs to PKA, PKG and PKC, expressed	S2(Phospho)	1185.58	1	S(2): 100.0	0	4.01152e+06	5.53154e+06	0	0	4.44114e+06	3.18102e+06	0	0h specific	0	0.006446	175.804	1
IASLPQFLFK	3	2	1	LOC_Os06g08740.2	expressed protein	S3(Phospho)	1243.65	1	S(3): 100.0	0	7.80501e+06	6.97135e+06	0	9.12144e+06	0	4.92545e+06	0	0h specific	0	0.002364	305.809	0
LMSIGSNEAGPR	3	2	1	LOC_Os06g36090.2	ABC-2 type transporter, putative, expressed	S3(Phospho); S6(Phospho)	1391.54	1	S(3): 100.0; S(6): 100.0	0	2.69199e+07	2.80047e+07	0	0	6.03291e+06	18308197	0	0h specific	0	1.614e-05	347.635	0
GVSAWNFDVEDLK	3	2	1	LOC_Os10g37480.1	STE_PAK_Ste20_STLK.6 - STE kinases include homologs to sterile 7, sterile 11 and sterile 20 from yeast, expressed	S3(Phospho)	1559.68	1	S(3): 100.0	0	1.83025e+07	14583739	0	7.80341e+06	0	1.09621e+07	0	0h specific	0	4.734e-06	275.827	0
RPAEESEEDEEEEEEEAK	3	2	1	LOC_Os01g34330.2	BAH domain containing protein, expressed	S6(Phospho)	2243.84	1	S(6): 100.0	0	1.36972e+07	6.25678e+06	0	0	7.62199e+06	6.65134e+06	0	0h specific	0	3.742e-06	219.894	0
VHESPVLSPQRK	4	2	1	LOC_Os01g67250.2	Rad21 / Rec8 like protein, putative, expressed	S8(Phospho)	1456.73	1	S(4): 0.0; S(8): 100.0	2.29467e+07	2.36077e+07	0	0	0	1.76581e+07	1.55181e+07	0	0h specific	0.006	0.1055	208.612	1
VTDDGSQGIQGLMIR	3	2	1	LOC_Os04g01290.3	proteasome subunit, putative, expressed	S6(Phospho); M13(Oxidation)	1685.75	1	T(2): 0.0; S(6): 100.0	0	1.02444e+07	6.47368e+06	0	0	7.79773e+06	5.57271e+06	0	0h specific	0	4.893e-08	283.279	0
SPLTTPR	6	2	1	LOC_Os03g50390.1	AGC_AGC_other_GWLd.2 - ACG kinases include homologs to PKA, PKG and PKC, expressed	S1(Phospho)	851.404	1	S(1): 100.0; T(4): 0.0; T(5): 0.0	1.56342e+07	1.12331e+07	0	0	0	6.39923e+06	8.95574e+06	0	0h specific	0	0.007732	144.113	0
RPPTVKPPVMAASASDDDEIDAFHK	3	2	1	LOC_Os01g01510.2	sas10/Utp3 family protein, expressed	S15(Phospho)	2774.28	1	T(4): 0.0; S(13): 0.0; S(15): 100.0	0	2.09866e+07	2.27146e+07	0	21866358	0	1.45671e+07	0	0h specific	0	4.231e-16	340.761	0
TTSETDFMTEYVVTR	3	2	1	LOC_Os06g06090.2	CGMC_MAPKCMGC_2_ERK.12 - CGMC includes CDA, MAPK, GSK3, and CLKC kinases, expressed	T9(Phospho)	1859.77	1	T(1): 0.0; T(2): 0.0; S(3): 0.0; T(5): 0.0; T(9): 100.0; Y(11): 0.0; T(14): 0.0	9.46136e+06	0	6.33424e+06	0	3.19097e+06	0	5.2652e+06	0	0h specific	0	3.071e-08	419.583	0
QQSIHPPPAFGSSTNLEALALEASK	3	2	1	LOC_Os09g37230.2	protein kinase family protein, putative, expressed	S3(Phospho)	2673.3	0.999999	S(3): 100.0; S(12): 0.0; S(13): 0.0; T(14): 0.0; S(24): 0.0	6.10487e+07	0	5.5003e+07	3.61701e+06	0	0	3.86839e+07	0	0h specific	0	1.768e-12	255.866	0
SMSLDDLQEK	3	2	1	LOC_Os05g14270.2	expressed protein	M2(Oxidation); S3(Phospho)	1261.5	0.999999	S(1): 0.0; S(3): 100.0	0	2.55553e+06	3.11105e+06	0	4.49138e+06	0	1.88886e+06	0	0h specific	0	0.00293	193.98	0
MDSDGASGQGSFGR	3	2	1	LOC_Os06g19660.2	WD domain, G-beta repeat domain containing protein, expressed	S11(Phospho)	1451.53	0.999998	S(3): 0.0; S(7): 0.0; S(11): 100.0	1.94383e+07	0	3.02488e+07	0	0	1.88451e+07	1.65624e+07	0	0h specific	0	0.00104	292.766	0
LMGYGSASDLLFR	3	2	1	LOC_Os07g48280.3	expressed protein	S6(Phospho)	1509.68	0.999948	Y(4): 0.0; S(6): 100.0; S(8): 0.0	7.12282e+06	6.83505e+06	0	0	5.8258e+06	0	4.65262e+06	0	0h specific	0	1.021e-06	373.126	0
ANFSGSYVCVK	3	2	1	LOC_Os04g08740.3	ethylene receptor, putative, expressed	S4(Phospho); C9(Carbamidomethyl)	1311.54	0.99981	S(4): 100.0; S(6): 0.0; Y(7): 0.0	0	1.55323e+07	1.92527e+07	0	0	1.56985e+07	1.1595e+07	0	0h specific	0	0.001249	165.451	0
SMGGDMESGSVK	3	2	1	LOC_Os01g49529.2	OsWAK10d - OsWAK receptor-like cytoplasmic kinase OsWAK-RLCK, expressed	S10(Phospho)	1264.46	0.988663	S(1): 0.0; S(8): 1.1; S(10): 98.9	0	2.67626e+07	2.37009e+07	0	0	12736158	1.68212e+07	0	0h specific	0	0.008572	228.622	0
SQDDAATLIPNSGNLGSSNR	4	2	1	LOC_Os01g25820.2	respiratory burst oxidase, putative, expressed	S18(Phospho)	2096.93	0.986888	S(1): 0.0; T(7): 0.0; S(12): 0.0; S(17): 1.3; S(18): 98.7	0	1.88911e+07	2.44661e+07	5.72916e+06	0	0	1.44524e+07	0	0h specific	0	0.0007285	386.662	0
ESSPVNNGQLPAGASAVK	12	2	1	LOC_Os12g42550.2	methyl-CpG binding domain containing protein, putative, expressed	S3(Phospho)	1805.85	0.985936	S(2): 1.4; S(3): 98.6; S(15): 0.0	8.79716e+06	0	30348203	52252840	0	0	1.30485e+07	0	0h specific	0	4.231e-16	298.208	0
SNEEVESIHGSEIGSFK	3	2	1	LOC_Os01g61880.1	respiratory burst oxidase, putative, expressed	S7(Phospho)	1928.83	0.985007	S(1): 0.0; S(7): 98.5; S(11): 1.5; S(15): 0.0	3.55708e+06	0	4242555	3.03737e+06	0	0	2.59988e+06	0	0h specific	0	0.0001022	226.432	0
QAEEDTTTVK	3	2	1	LOC_Os05g22614.3	PTAC16, putative, expressed	T8(Phospho)	1201.5	0.96637	T(6): 1.7; T(7): 1.7; T(8): 96.6	0	5.00583e+06	6.83431e+06	0	0	4.86873e+06	3.94671e+06	0	0h specific	0.002	0.04142	125.508	0
ASSDDTSSSAATGDELIEDLK	5	2	1	LOC_Os02g49870.2	expressed protein	S3(Phospho)	2191.91	0.5	S(2): 50.0; S(3): 50.0; T(6): 0.0; S(7): 0.0; S(8): 0.0; S(9): 0.0; T(12): 0.0	2.56828e+07	0	6.95152e+06	0	0	1.76117e+07	1.08781e+07	0	0h specific	0	4.22e-16	374.173	0
RYSPPYRSPPR	4	2	2	LOC_Os02g15310.1 ;LOC_Os12g38430.1	RNA recognition motif containing protein, expressed	S3(Phospho); Y6(Phospho)	1535.66	0.499927	Y(2): 0.0; S(3): 100.0; Y(6): 50.0; S(8): 50.0	0	2.79381e+08	5.64753e+08	0	0	3.4504e+08	2.81378e+08	0	0h specific	0.002	0.04506	229.843	2
STSTPFMNTTDGK	5	2	1	LOC_Os08g36480.1	nitrate reductase, putative, expressed	T4(Phospho); M7(Oxidation)	1482.58	0.499863	S(1): 0.0; T(2): 0.0; S(3): 50.0; T(4): 50.0; T(9): 0.0; T(10): 0.0	3.84562e+06	4.85427e+06	0	0	9.65133e+06	0	2.89996e+06	0	0h specific	0	0.005835	182.939	0
GTTESDGSNKVGSLTSR	4	2	1	LOC_Os01g67250.2	Rad21 / Rec8 like protein, putative, expressed	S5(Phospho); S8(Phospho)	1855.75	0.0100436	T(2): 49.5; T(3): 49.5; S(5): 1.0; S(8): 100.0; S(13): 0.0; T(15): 0.0; S(16): 0.0	0	1.16731e+07	1.13991e+07	0	7.01984e+06	0	7.69074e+06	0	0h specific	0	0.0008483	179.194	1
LHRVSPANSLFDR	3	3	1	LOC_Os04g28050.3	expressed protein	S5(Phospho)	1591.78	1	S(5): 100.0; S(9): 0.0	0	1.7283e+07	1.56237e+07	0	0	7.00261e+06	1.09689e+07	0	0h specific	0	0.003442	339.767	1
KNAAAAASPVAPPPASPLK	3	3	1	LOC_Os05g51850.3	AT hook-containing DNA-binding protein, putative, expressed	S8(Phospho)	1837.96	1	S(8): 100.0; S(16): 0.0	0	6.70569e+06	3.14232e+06	0	5.37887e+06	0	3.28267e+06	0	0h specific	0	4.848e-10	292.798	1
GWSESASPNVR	3	3	1	LOC_Os03g50340.1	coatomer alpha subunit, putative, expressed	S7(Phospho)	1269.53	0.999995	S(3): 0.0; S(5): 0.0; S(7): 100.0	3.42859e+06	0	4.26079e+06	0	5.42906e+06	0	2.56313e+06	0	0h specific	0	0.0102	184.108	0
TLASPYPSPGLPPLPSR	4	3	1	LOC_Os01g55490.3	transcriptional regulator family protein, putative, expressed	S4(Phospho); S8(Phospho)	1909.89	0.999706	T(1): 0.0; S(4): 100.0; Y(6): 0.0; S(8): 100.0; S(16): 0.0	0	7139623	1.42508e+07	0	0	1.75452e+07	7.13013e+06	0	0h specific	0	0.005248	287.448	0
LGGYSPR	3	3	1	LOC_Os03g04520.4	RNA recognition motif containing protein, putative, expressed	S5(Phospho)	829.362	0.993307	Y(4): 0.7; S(5): 99.3	0	7.45243e+06	7764483	0	0	5.74448e+06	5.0723e+06	0	0h specific	0.001	0.013	143.884	0
ETDGSSPVVRPVR	3	3	1	LOC_Os02g11820.3	GTPase-activating protein, putative, expressed	S6(Phospho)	1478.7	0.977381	T(2): 0.0; S(5): 2.3; S(6): 97.7	0	1.39989e+08	1.24219e+07	0	2.13231e+07	0	5.08036e+07	0	0h specific	0	0.0025	115.431	0
EIAQDFKTDLR	3	4	1	LOC_Os03g27310.1	histone H3, putative, expressed	T8(Phospho)	1415.66	1	T(8): 100.0	0	5.73345e+06	4.28853e+06	0	0	8.14229e+06	3.34066e+06	0	0h specific	0.001	0.01753	231.276	1
ETTTGSLSPK	4	4	1	LOC_Os07g07580.2	ROOT HAIRLESS 1, putative, expressed	S6(Phospho); S8(Phospho)	1180.45	1	T(2): 0.0; T(3): 0.0; T(4): 0.0; S(6): 100.0; S(8): 100.0	0	2.54431e+07	1.4354e+07	0	0	1.98399e+07	1.32657e+07	0	0h specific	0.001	0.00154	209.993	0
VSPCSPVLEDK	4	1	1	LOC_Os01g43330.1	extra-large G-protein-related, putative, expressed	C4(Carbamidomethyl); S5(Phospho)	1310.57	1	S(2): 0.0; S(5): 100.0	3.75438e+07	42491938	3.69597e+07	0	1.78616e+07	0	3.89985e+07	0	0h specific	0	0.001022	271.302	0
EVCEPGHSPHR	4	1	1	LOC_Os06g22700.1	zinc finger family protein, putative, expressed	C3(Carbamidomethyl); S8(Phospho)	1384.55	1	S(8): 100.0	1.17779e+07	1.59195e+07	1.35321e+07	0	0	2.04563e+07	1.37432e+07	0	0h specific	0	0.01173	280.919	0
VEESAEEVEGEK	4	1	1	LOC_Os07g44190.1	h/ACA ribonucleoprotein complex subunit 4, putative, expressed	S4(Phospho)	1414.57	1	S(4): 100.0	3.38879e+06	8.32507e+06	8.54384e+06	0	4.51491e+06	0	6.75256e+06	0	0h specific	0	0.0007089	199	0
VGSVNLTVQQILR	4	1	1	LOC_Os09g03620.1	wall-associated receptor kinase-like 20 precursor, putative, expressed	S3(Phospho)	1506.81	1	S(3): 100.0; T(7): 0.0	2.03819e+07	2.90155e+07	2.12483e+07	0	0	1.65383e+07	2.35486e+07	0	0h specific	0	2.025e-06	380.771	0
RPQALSEDEDKKK	4	1	1	LOC_Os06g06550.1	plant protein of unknown function domain containing protein, expressed	S6(Phospho)	1623.78	1	S(6): 100.0	3.62187e+07	8.48015e+06	4.38597e+07	0	0	3.22902e+07	2.95195e+07	0	0h specific	0	0.008454	226.902	2
TSSDWDAPDATPGIGR	4	1	1	LOC_Os02g05310.4	splicing factor 3B subunit 1, putative, expressed	T11(Phospho)	1725.71	1	T(1): 0.0; S(2): 0.0; S(3): 0.0; T(11): 100.0	1.89185e+07	2.15434e+07	28206413	1.07033e+07	0	0	2.28894e+07	0	0h specific	0	3.596e-06	335.978	0
EMLEDESEDEEEAK	4	1	1	LOC_Os12g29660.1	DEAD-box ATP-dependent RNA helicase, putative, expressed	S7(Phospho)	1762.63	1	S(7): 100.0	4.01907e+06	8.48749e+06	7.85068e+06	0	2.79641e+06	0	6.78575e+06	0	0h specific	0	7.47e-05	290.895	0
LADDDGEDSLDENDLT	9	1	1	LOC_Os04g52760.1	gamma-soluble NSF attachment protein, putative, expressed	S9(Phospho)	1816.67	1	S(9): 100.0; T(16): 0.0	4.13123e+07	3.90057e+07	48332364	0	0	4.40829e+07	4.28834e+07	0	0h specific	0	0.001057	302.411	0
LSAGGEAFPGSEHRPADR	6	1	1	LOC_Os09g36520.1	ki1 protein, putative, expressed	S2(Phospho)	1933.86	1	S(2): 100.0; S(11): 0.0	77782026	4.01062e+07	2.37069e+07	0	32287547	0	4.71984e+07	0	0h specific	0	0.002679	243.214	0
DSQPALSPQPDEPRPEK	8	1	1	LOC_Os05g29090.1	transposon protein, putative, CACTA, En/Spm sub-class, expressed	S7(Phospho)	1970.89	1	S(2): 0.0; S(7): 100.0	7411731	2.58238e+07	1.09454e+07	0	0	8.36862e+06	1.4727e+07	0	0h specific	0	4.673e-12	355.245	0
SPPAAAPAPPPPSSGGMQSVR	7	1	1	LOC_Os09g31470.1	AT hook motif domain containing protein, expressed	S1(Phospho)	2038.95	1	S(1): 100.0; S(13): 0.0; S(14): 0.0; S(19): 0.0	7.71585e+07	9.41245e+07	53730062	0	0	4.76868e+07	7.50043e+07	0	0h specific	0	0.0002296	376.759	0
GVEGVVANQGGAEGVAVSPDR	4	1	1	LOC_Os09g19830.1	histone-lysine N-methyltransferase, putative, expressed	S18(Phospho)	2047.96	1	S(18): 100.0	6.19744e+06	1.01465e+07	1.37819e+07	0	0	4.62984e+06	1.00419e+07	0	0h specific	0	2.252e-05	432.453	0
LEHPDSIEQDKESEDEIDAK	5	1	1	LOC_Os03g58590.1	expressed protein	S13(Phospho)	2407.02	1	S(6): 0.0; S(13): 100.0	1.79684e+08	144345181	211776760	0	100788897	0	1.78602e+08	0	0h specific	0	4.231e-16	394.525	1
VADEPPAEKPAQGGSNDRDVALAR	5	1	1	LOC_Os04g45070.1	remorin, putative, expressed	S15(Phospho)	2543.2	1	S(15): 100.0	6.05457e+07	73791808	5.20155e+07	2.154e+07	0	0	6.21177e+07	0	0h specific	0.001	0.03058	221.715	1
RQSGIQQLLAAEQEAQQIVNAAR	4	1	1	LOC_Os04g51270.2	vacuolar ATPase G subunit, putative, expressed	S3(Phospho)	2602.31	1	S(3): 100.0	1.48783e+07	2.23693e+07	2.23822e+07	0	0	23377135	1.98766e+07	0	0h specific	0	4.22e-16	570.863	1
SHNHGDTIPLHPSSAQSDMDEIESLIYAAPSATVLPARPPSPPR	4	1	1	LOC_Os01g64760.1	Yip1 domain containing protein, expressed	N-Term(Acetyl); S41(Phospho)	4781.28	1	S(1): 0.0; T(7): 0.0; S(13): 0.0; S(14): 0.0; S(17): 0.0; S(24): 0.0; Y(27): 0.0; S(31): 0.0; T(33): 0.0; S(41): 100.0	87478432	1.18177e+08	9.59496e+07	0	2.8254e+07	0	1.00535e+08	0	0h specific	0	6.457e-09	451.109	0
GATDSDSEVDFDR	11	1	1	LOC_Os07g49380.1	PWWP domain containing protein, expressed	S5(Phospho); S7(Phospho)	1573.51	1	T(3): 0.0; S(5): 100.0; S(7): 100.0	4.97911e+06	1.79457e+07	1.76142e+07	0	0	8.60595e+06	1.3513e+07	0	0h specific	0	0.00647	256.422	0
MLQHSNSANEMLLR	7	1	1	LOC_Os07g48410.1	RNA-binding zinc finger protein, putative, expressed	S7(Phospho)	1723.77	1	S(5): 0.0; S(7): 100.0	1.60575e+07	1.30891e+07	15718921	1.61809e+07	0	0	1.49552e+07	0	0h specific	0	9.874e-07	318.615	0
GSPSPDLR	7	1	1	LOC_Os09g38090.1	expressed protein	S4(Phospho)	908.389	1	S(2): 0.0; S(4): 100.0	1.12085e+08	93323655	101959676	110247273	0	0	1.02456e+08	0	0h specific	0.001	0.01647	144.829	0
VRDDKLSPNTSTR	5	1	1	LOC_Os04g31030.1	nitrate-induced NOI protein, expressed	S7(Phospho)	1568.74	1	S(7): 100.0; T(10): 0.0; S(11): 0.0; T(12): 0.0	62718628	77175152	3.42502e+07	35131353	0	0	5.8048e+07	0	0h specific	0	0.01439	157.323	2
SPLHPAYTPDAQGQSPMNPQHGR	4	1	1	LOC_Os04g31030.1	nitrate-induced NOI protein, expressed	S15(Phospho)	2566.14	1	S(1): 0.0; Y(7): 0.0; T(8): 0.0; S(15): 100.0	9.7217e+06	1.72913e+07	6.80418e+06	0	9586597	0	1.12724e+07	0	0h specific	0	0.0002119	254.598	0
LLEQHDAEKSDDVSR	6	1	1	LOC_Os06g05060.1	ELF3 protein, putative, expressed	S10(Phospho)	1821.8	1	S(10): 100.0; S(14): 0.0	45804036	2.07066e+07	3.32949e+07	0	0	2.6712e+07	3.32685e+07	0	0h specific	0	0.0001958	319.689	1
RPGLVMSHSGKR	4	1	1	LOC_Os03g17240.1	ankyrin repeat-containing protein, putative, expressed	S9(Phospho)	1404.7	1	S(7): 0.0; S(9): 100.0	1.61272e+07	2.06952e+07	1.96196e+07	0	0	16147768	1.8814e+07	0	0h specific	0	0.001249	220.388	1
TSDVLSPTGPSILPSK	4	1	1	LOC_Os07g48602.1	EMB1011, putative, expressed	S6(Phospho)	1678.83	1	T(1): 0.0; S(2): 0.0; S(6): 100.0; T(8): 0.0; S(11): 0.0; S(15): 0.0	1.94519e+07	2.68763e+07	26798635	7.09173e+06	0	0	2.43756e+07	0	0h specific	0	0.0001333	395.474	0
SPFSPSSAPSFK	5	1	1	LOC_Os08g08240.1	transposon protein, putative, unclassified, expressed	S4(Phospho)	1318.57	1	S(1): 0.0; S(4): 100.0; S(6): 0.0; S(7): 0.0; S(10): 0.0	4.64559e+07	3.91476e+07	6.18004e+07	0	23964315	0	4.91346e+07	0	0h specific	0	8.136e-05	269.627	0
QPSWDAASHR	5	1	1	LOC_Os07g10780.1	remorin, putative, expressed	S3(Phospho)	1234.51	1	S(3): 100.0; S(8): 0.0	6737421	1.5584e+07	1.25191e+07	0	4.98284e+06	0	1.16135e+07	0	0h specific	0	0.00353	160.437	0
YEGSDTLSLPETVHER	5	1	1	LOC_Os05g51630.1	early-responsive to dehydration protein-related, putative, expressed	S4(Phospho); S8(Phospho)	1992.8	1	Y(1): 0.0; S(4): 100.0; T(6): 0.0; S(8): 100.0; T(12): 0.0	14678835	1.62748e+07	2.24699e+07	0	0	7.30008e+06	1.78078e+07	0	0h specific	0	6.413e-05	277.404	0
VDYSDDDDDFIVK	4	1	1	LOC_Os05g51754.1	expressed protein	S4(Phospho)	1625.63	0.999999	Y(3): 0.0; S(4): 100.0	2.78002e+07	3.87574e+07	2.08715e+07	0	0	31676452	2.9143e+07	0	0h specific	0	0.0002354	318.774	0
IPNSPESTH	6	1	1	LOC_Os01g46710.1	transposon protein, putative, CACTA, En/Spm sub-class, expressed	S4(Phospho)	1061.43	0.999917	S(4): 100.0; S(7): 0.0; T(8): 0.0	4.35284e+07	1.16469e+08	1.03447e+08	0	5.42727e+07	0	8.78148e+07	0	0h specific	0.001	0.03622	228.445	0
MEAPGSPYASSPESAPK	5	1	1	LOC_Os02g57640.1	KH domain containing protein, putative, expressed	N-Term(Acetyl); M1(Oxidation); S6(Phospho)	1843.75	0.999903	S(6): 100.0; Y(8): 0.0; S(10): 0.0; S(11): 0.0; S(14): 0.0	1.10612e+07	21029884	1.93789e+07	0	4.75075e+06	0	1.71567e+07	0	0h specific	0	6.226e-05	348.226	0
LSSSLQDLPTFSR	4	1	1	LOC_Os10g21000.1	nucleoside-triphosphatase, putative, expressed	S4(Phospho)	1530.72	0.999899	S(2): 0.0; S(3): 0.0; S(4): 100.0; T(10): 0.0; S(12): 0.0	2.41524e+07	2.74746e+07	2.92947e+07	0	0	1.82153e+07	2.69739e+07	0	0h specific	0	0.0003947	284.737	0
DAPPLFHHPPPQQPHPHPHPPSPSAAR	14	1	1	LOC_Os06g12660.1	NHL repeat-containing protein, putative, expressed	S22(Phospho)	3026.45	0.999511	S(22): 100.0; S(24): 0.0	1.04878e+08	2.07975e+08	1.43959e+08	0	0	4.94026e+07	1.52271e+08	0	0h specific	0	0.003639	277.025	0
SSSASEDEMLNSNSK	10	1	1	LOC_Os01g01150.2	RNA recognition motif, putative, expressed	S3(Phospho); S5(Phospho)	1745.6	0.999282	S(1): 0.0; S(2): 0.0; S(3): 99.9; S(5): 100.0; S(12): 0.0; S(14): 0.0	1.21551e+07	1.8183e+07	1.6118e+07	0	3.27863e+06	0	1.54853e+07	0	0h specific	0	0.000393	202.783	0
VVSFSNLR	4	1	1	LOC_Os05g44100.1	trehalose synthase, putative, expressed	S3(Phospho)	1001.48	0.989819	S(3): 99.0; S(5): 1.0	6.07113e+06	4.11587e+06	8.0789e+06	0	0	5.85674e+06	6.08863e+06	0	0h specific	0.001	0.05087	159.424	0
ASSFSLAEAK	4	1	1	LOC_Os04g55040.1	vacuolar ATP synthase subunit D 1, putative, expressed	S3(Phospho)	1090.48	0.989321	S(2): 0.0; S(3): 98.9; S(5): 1.1	7.50065e+06	6.22546e+06	3.39625e+06	18269805	0	0	5.70745e+06	0	0h specific	0	6.43e-10	202.131	0
ADTIDEAVDSSETVPSAR	5	1	1	LOC_Os02g09359.1	BRASSINOSTEROID INSENSITIVE 1-associated receptor kinase 1 precursor, putative, expressed	S10(Phospho)	1942.83	0.988602	T(3): 0.0; S(10): 98.9; S(11): 1.1; T(13): 0.0; S(16): 0.0	1.84373e+07	3.16485e+07	2.42724e+07	0	1.13514e+07	0	2.47861e+07	0	0h specific	0	2.852e-08	346.643	0
EMNETDVPISYSGAGNPEK	4	1	1	LOC_Os03g15740.1	uncharacterized TPR repeat-containing protein, putative, expressed	M2(Oxidation); S12(Phospho)	2133.87	0.987605	T(5): 0.0; S(10): 0.0; Y(11): 1.2; S(12): 98.8	2.4026e+07	2.42469e+07	11821814	0	0	2.04917e+07	20031566	0	0h specific	0	4.859e-06	325.381	0
EALEEASEDGSLAK	5	1	1	LOC_Os03g55704.1	expressed protein	S7(Phospho)	1528.64	0.987093	S(7): 98.7; S(11): 1.3	1.91183e+07	2.51855e+07	2.10147e+07	0	1.2739e+07	0	2.17728e+07	0	0h specific	0	2.555e-06	289.075	0
DSAVLPVVDLEPETSKQGR	8	1	1	LOC_Os02g48010.1	nuclear matrix constituent protein 1-like, putative, expressed	S15(Phospho)	2120.03	0.986624	S(2): 0.0; T(14): 1.3; S(15): 98.7	2.28055e+07	2.761e+07	2.62723e+07	0	1.19382e+07	0	25562580	0	0h specific	0	0.001328	330.307	1
GPPSSPTSHAAGSVGGGGVAMDMEEVR	9	1	1	LOC_Os05g04830.1	expressed protein	S5(Phospho)	2620.12	0.981388	S(4): 1.8; S(5): 98.1; T(7): 0.0; S(8): 0.0; S(13): 0.0	8.14209e+07	7.14022e+07	7.08152e+07	3.31881e+07	0	0	7.45461e+07	0	0h specific	0	7.948e-09	379.251	0
SPATFSTASPSR	12	1	1	LOC_Os05g13390.1	expressed protein	T7(Phospho)	1288.56	0.978853	S(1): 0.0; T(4): 0.0; S(6): 1.1; T(7): 97.9; S(9): 1.1; S(11): 0.0	9.26826e+06	1.16945e+07	9781783	0	0	6.58267e+06	1.02482e+07	0	0h specific	0	0.004208	232.842	0
NDVLSPSSQDTGYSSPSIHHSR	8	1	1	LOC_Os01g59850.1	GTPase-activating protein, putative, expressed	S5(Phospho)	2451.06	0.955066	S(5): 95.5; S(7): 2.2; S(8): 2.2; T(11): 0.0; Y(13): 0.0; S(14): 0.0; S(15): 0.0; S(17): 0.0; S(21): 0.0	4.6462e+06	2.00171e+07	1.60046e+07	0	0	1.26439e+07	1.3556e+07	0	0h specific	0	0.00805	175.003	0
SSAPAAGGAFDR	6	1	1	LOC_Os03g24180.1	pleckstrin homology domain-containing protein, putative, expressed	N-Term(Acetyl); S1(Phospho)	1228.5	0.5	S(1): 50.0; S(2): 50.0	6.26437e+06	1.56174e+07	1.64342e+07	0	9.19919e+06	0	1.2772e+07	0	0h specific	0	0.003979	168.392	0
ALAACAAASLSR	12	1	1	LOC_Os11g11490.1	TKL_IRAK_CR4L.7 - The CR4L subfamily has homology with Crinkly4, expressed	C5(Carbamidomethyl); S9(Phospho)	1241.57	0.5	S(9): 50.0; S(11): 50.0	1.74149e+06	6.40294e+06	5.70138e+06	0	3847188	0	4.61527e+06	0	0h specific	0	0.005408	227.391	0
LSIDDELVSSPK	5	1	1	LOC_Os02g47860.1	uridine kinase, putative, expressed	S10(Phospho)	1382.65	0.5	S(2): 0.0; S(9): 50.0; S(10): 50.0	50411074	6.09749e+07	6.4524e+07	0	41610902	0	5.86367e+07	0	0h specific	0	3.975e-05	324.82	0
SPPPDSDGSPPHR	6	1	1	LOC_Os12g38430.1	SR repressor protein, putative, expressed	S1(Phospho); S9(Phospho)	1505.55	0.5	S(1): 100.0; S(6): 50.0; S(9): 50.0	2.11253e+07	3.76976e+07	3.15654e+07	0	0	1.26446e+07	3.01295e+07	0	0h specific	0.001	0.03044	324.348	0
RAESSFNLHAPLK	7	1	1	LOC_Os06g09540.1	SAC domain containing protein, putative, expressed	S5(Phospho)	1549.76	0.5	S(4): 50.0; S(5): 50.0	4.19457e+07	1.64442e+07	9.83322e+06	0	0	23614444	2.2741e+07	0	0h specific	0	5.474e-05	381.387	1
RHPEPPSKSPLHPAYTPDAQGQSPMNPQHGR	18	1	1	LOC_Os04g31030.1	nitrate-induced NOI protein, expressed	S7(Phospho)	3494.62	0.5	S(7): 50.0; S(9): 50.0; Y(15): 0.0; T(16): 0.0; S(23): 0.0	1.31268e+07	5.99379e+07	6.09858e+07	0	0	4.15141e+07	4.46835e+07	0	0h specific	0	1.71e-07	292.288	2
ATHPASPVAGGEKATPPSTPPPVR	14	1	1	LOC_Os05g42230.1	universal stress protein domain containing protein, putative, expressed	N-Term(Acetyl); S6(Phospho); T15(Phospho); S18(Phospho)	2604.13	0.499273	T(2): 0.1; S(6): 99.9; T(15): 100.0; S(18): 50.0; T(19): 50.0	4.02437e+07	36532804	3.03077e+07	0	11036690	0	3.56947e+07	0	0h specific	0.001	0.0547	179.761	1
STSPHDRSPIHSR	18	1	1	LOC_Os03g16369.2	retrotransposon protein, putative, unclassified, expressed	T2(Phospho); S3(Phospho); S8(Phospho)	1716.63	0.333182	S(1): 66.7; T(2): 66.7; S(3): 66.7; S(8): 100.0; S(12): 0.0	4.02977e+07	4.55166e+07	4.11421e+07	0	2.74331e+07	0	4.23188e+07	0	0h specific	0.001	0.01556	134.312	1
LQGSTGTSSPTIHYVDTQDTAE	7	1	1	LOC_Os07g46340.1	methyltransferase, putative, expressed	T7(Phospho)	2388.02	0.00035692	S(4): 98.1; T(5): 1.8; T(7): 0.0; S(8): 0.0; S(9): 0.0; T(11): 0.0; Y(14): 0.0; T(17): 0.0; T(20): 0.0	5.73173e+07	61679322	5.56961e+07	2.31776e+07	0	0	5.82309e+07	0	0h specific	0	5.661e-07	254.75	0
IGSVAEDLGVLQSK	4	2	1	LOC_Os08g21350.3	cig3, putative, expressed	S3(Phospho)	1495.74	1	S(3): 100.0; S(13): 0.0	8.09579e+06	1.31328e+07	1.0301e+07	0	0	9.86659e+06	1.05099e+07	0	0h specific	0	2.704e-05	379.434	0
AYEHDSDHEDIDR	4	2	1	LOC_Os03g42820.3	LIM domain-containing protein, putative, expressed	S6(Phospho)	1681.62	1	Y(2): 0.0; S(6): 100.0	6.77961e+06	1.77899e+07	1.99694e+07	0	7.86376e+06	0	1.48463e+07	0	0h specific	0	6.285e-05	399.03	0
QGSGIIGTFGQSEELR	6	2	1	LOC_Os03g48300.3	histidine acid phosphatase, putative, expressed	S3(Phospho)	1758.81	1	S(3): 100.0; T(8): 0.0; S(12): 0.0	3.01679e+07	4.69503e+07	4.06838e+07	0	4.87003e+07	0	3.92673e+07	0	0h specific	0	3.981e-07	295.127	0
VVADDADADADGKSADDK	4	2	1	LOC_Os01g65880.3	nodulin MtN3 family protein, putative, expressed	S14(Phospho)	1857.74	1	S(14): 100.0	1.34103e+07	19726258	1.95306e+07	0	7.53498e+06	0	1.75557e+07	0	0h specific	0	1.871e-07	549.918	1
MEMESPRSPEAEIGHR	4	2	1	LOC_Os04g31340.1	CBS domain containing membrane protein, putative, expressed	N-Term(Acetyl); M3(Oxidation); S5(Phospho); S8(Phospho)	2073.79	1	S(5): 100.0; S(8): 100.0	1.89811e+07	1.93757e+07	1.11796e+07	0	0	9.32763e+06	1.65121e+07	0	0h specific	0	0.01502	238.825	1
ASRNDAWSQR	5	2	1	LOC_Os08g18044.1	tetraspanin family protein, putative, expressed	S2(Phospho)	1270.54	0.999995	S(2): 100.0; S(8): 0.0	2.04172e+07	2.27684e+07	2.11325e+07	1.30584e+07	0	0	2.14394e+07	0	0h specific	0	0.01598	131.637	1
AHPGGPASSEFDWGTGDTPRR	8	2	1	LOC_Os12g42550.2	methyl-CpG binding domain containing protein, putative, expressed	T18(Phospho)	2277.98	0.99999	S(8): 0.0; S(9): 0.0; T(15): 0.0; T(18): 100.0	1.19859e+08	1.15514e+08	9.43678e+07	0	59476687	0	1.09914e+08	0	0h specific	0	0.009872	232.45	1
SPMDVEPAVASESPEQLQEHAESR	6	2	1	LOC_Os04g41100.5	cyclin-dependent kinase G-2, putative, expressed	S13(Phospho)	2703.17	0.999808	S(1): 0.0; S(11): 0.0; S(13): 100.0; S(23): 0.0	2.29495e+07	2.70682e+07	3.36891e+07	0	8.55882e+06	0	2.79023e+07	0	0h specific	0	6.899e-10	400.793	0
ESDSDAEDLEHIEK	4	2	1	LOC_Os03g48300.3	histidine acid phosphatase, putative, expressed	S4(Phospho)	1696.67	0.988301	S(2): 1.2; S(4): 98.8	7.43854e+06	5.77758e+06	1.01774e+07	0	8.0351e+06	0	7.79786e+06	0	0h specific	0	7.821e-05	242.067	0
DGASSPFAAALSEEER	4	2	1	LOC_Os03g15050.2	phosphoenolpyruvate carboxykinase, putative, expressed	S5(Phospho)	1716.71	0.987406	S(4): 1.3; S(5): 98.7; S(12): 0.0	2.70923e+07	3.58965e+07	31718642	9840754	0	0	3.15692e+07	0	0h specific	0	9.589e-06	279.479	0
SPLHQSSNEEPSK	6	3	1	LOC_Os05g02500.1	dual specificity protein phosphatase, putative, expressed	S1(Phospho)	1519.64	1	S(1): 100.0; S(6): 0.0; S(7): 0.0; S(12): 0.0	2.04596e+07	3.08909e+07	3.07639e+07	0	0	1.23744e+07	2.73715e+07	0	0h specific	0	0.0006288	259.426	0
GQQPPSYGMASPR	6	3	1	LOC_Os01g39380.3	SCD1, putative, expressed	S11(Phospho)	1455.61	1	S(6): 0.0; Y(7): 0.0; S(11): 100.0	2.28168e+07	3.17859e+07	1.63648e+07	0	0	3.9128e+06	2.36558e+07	0	0h specific	0	0.007028	390.007	0
SVNSEADIQLAIK	4	3	1	LOC_Os03g05390.13	Citrate transporter protein, putative, expressed	S4(Phospho)	1467.7	1	S(1): 0.0; S(4): 100.0	1.49313e+07	1.57889e+07	13361914	0	5.87542e+06	0	1.4694e+07	0	0h specific	0	8.299e-06	302.753	0
QPTSGVASWFPQSPGGR	7	3	1	LOC_Os10g41030.2	agenet domain containing protein, putative, expressed	S13(Phospho)	1838.82	1	T(3): 0.0; S(4): 0.0; S(8): 0.0; S(13): 100.0	2.48842e+07	1.34341e+07	4.03712e+07	0	0	1.6545e+07	2.62298e+07	0	0h specific	0	0.001739	254.066	0
SNNSDDEAHQFWR	5	3	1	LOC_Os06g09890.5	smr domain containing protein, expressed	S4(Phospho)	1685.64	1	S(1): 0.0; S(4): 100.0	1.64339e+07	5.07555e+06	5.38424e+06	0	3.83146e+06	0	8.96456e+06	0	0h specific	0	0.0005861	248.203	0
DIEASAPEGGEFSAK	4	4	1	LOC_Os02g41860.4	aquaporin protein, putative, expressed	S13(Phospho)	1587.66	1	S(5): 0.0; S(13): 100.0	18352735	2.10947e+07	1.92185e+07	0	1.0618e+07	0	1.95553e+07	0	0h specific	0	0.003641	339.29	0
SLGAAASPLPGYR	4	4	1	LOC_Os03g07430.4	protein kinase domain containing protein, expressed	S7(Phospho)	1339.65	0.999999	S(1): 0.0; S(7): 100.0; Y(12): 0.0	1.08276e+07	5.97116e+06	9.51502e+06	0	0	6.80971e+06	8.77127e+06	0	0h specific	0	0.0001237	309.294	0
LPMFGCTDATQVLK	6	4	1	LOC_Os12g17600.1	ribulose bisphosphate carboxylase small chain, chloroplast precursor, putative, expressed	T7(Phospho)	1603.72	0.999999	T(7): 100.0; T(10): 0.0	3.14141e+07	7.313e+07	76777820	0	3.87121e+07	0	6.04406e+07	0	0h specific	0	6.285e-06	270.279	0
This is the end of this table
